# Supplementary material for: ﻿A taxonomic revision of the freshwater crab genus Parvuspotamon Dai & Bo, 1994 (Decapoda, Brachyura, Potamidae), with descriptions of a new genus and two new species
Source: Zookeys. 2023 Oct 26;1183:13–38. doi: 10.3897/zookeys.1183.109948 (PMC10696613; doi:10.3897/zookeys.1183.109948)
Supplement: XML Treatment for Parvuspotamon [file zookeys.1183.109948-treatment1.xml]

<!DOCTYPE tp:taxon-treatment
  PUBLIC "-//TaxonX//DTD Taxonomic Treatment Publishing DTD v0 20100105//EN" "tax-treatment-NSO.dtd">
<tp:taxon-treatment xmlns:tp="http://www.plazi.org/taxpub"><tp:treatment-meta><kwd-group><label>Taxon classification</label><kwd>
              <named-content content-type="kingdom">Animalia</named-content>
            </kwd><kwd>
              <named-content content-type="order">Decapoda</named-content>
            </kwd><kwd>
              <named-content content-type="family">Potamidae</named-content>
            </kwd></kwd-group><mixed-citation publication-type="journal"><person-group><name><surname>Shi</surname><given-names>Boyang</given-names></name><name><surname>Pan</surname><given-names>Da</given-names></name><name><surname>Sun</surname><given-names>Hongying</given-names></name></person-group><article-title>﻿A taxonomic revision of the freshwater crab genus <italic><tp:taxon-name><tp:taxon-name-part taxon-name-part-type="genus" reg="Parvuspotamon">Parvuspotamon</tp:taxon-name-part></tp:taxon-name></italic> Dai &amp; Bo, 1994 (<tp:taxon-name><tp:taxon-name-part taxon-name-part-type="order">Decapoda</tp:taxon-name-part></tp:taxon-name>, <tp:taxon-name><tp:taxon-name-part taxon-name-part-type="infraorder">Brachyura</tp:taxon-name-part></tp:taxon-name>, <tp:taxon-name><tp:taxon-name-part taxon-name-part-type="family">Potamidae</tp:taxon-name-part></tp:taxon-name>), with descriptions of a new genus and two new species</article-title><source>Zookeys</source><day>26</day><month>10</month><year>2023</year><volume>1183</volume><fpage>13</fpage><lpage>38</lpage><pub-id pub-id-type="doi">10.3897/zookeys.1183.109948</pub-id></mixed-citation></tp:treatment-meta><tp:nomenclature><label>﻿Genus</label><tp:taxon-name>
            <object-id xmlns:xlink="http://www.w3.org/1999/xlink" content-type="arpha" xlink:type="simple">96446683-2328-5EB8-92B2-CB81DD77C366</object-id>
            <tp:taxon-name-part taxon-name-part-type="genus" reg="Parvuspotamon">Parvuspotamon</tp:taxon-name-part>
          </tp:taxon-name><tp:taxon-authority>Dai &amp; Bo, 1994</tp:taxon-authority><xref ref-type="fig" rid="F2">Figs 2</xref><xref ref-type="fig" rid="F3">, 3</xref><xref ref-type="fig" rid="F4">, 4</xref></tp:nomenclature><tp:treatment-sec sec-type="type species" id="SECID0ERCAE"><title>Type species.</title><p><italic><tp:taxon-name><tp:taxon-name-part taxon-name-part-type="genus" reg="Parvuspotamon">Parvuspotamon</tp:taxon-name-part><tp:taxon-name-part taxon-name-part-type="species" reg="yuxiense">yuxiense</tp:taxon-name-part></tp:taxon-name></italic> Dai &amp; Bo, 1994, by original designation.</p></tp:treatment-sec><tp:treatment-sec sec-type="diagnosis" id="SECID0ECDAE"><title>Diagnosis.</title><p>Medium sized (adult carapace width 16–26 mm, <italic>n</italic> = 15). Carapace broader than long, ovate; dorsal surface convex, smooth, regions not clear; branchial regions swollen, smooth (Figs <xref ref-type="fig" rid="F2">2A</xref>, <xref ref-type="fig" rid="F4">4A</xref>). Epigastric cristae weakly developed, oblique, separated from each other by deep inverted Y-shaped groove; postorbital cristae low, indistinct, confluent with epigastric cristae (Figs <xref ref-type="fig" rid="F2">2A</xref>, <xref ref-type="fig" rid="F4">4A</xref>). External orbital angle bluntly triangular, outer margin and anterolateral margin of carapace confluent (Figs <xref ref-type="fig" rid="F2">2A</xref>, <xref ref-type="fig" rid="F4">4A</xref>). Anterolateral margin of carapace entire convex, smooth; posterolateral margins of carapace gently converging, smooth (Figs <xref ref-type="fig" rid="F2">2A</xref>, <xref ref-type="fig" rid="F4">4A</xref>). ﻿Epibranchial tooth indistinct (Figs <xref ref-type="fig" rid="F2">2A</xref>, <xref ref-type="fig" rid="F4">4A</xref>). Sub-orbital, sub-hepatic and pterygostomial regions smooth (Figs <xref ref-type="fig" rid="F2">2B, C</xref>, <xref ref-type="fig" rid="F4">4B, C</xref>). Antennular fossae slit-like in anterior view; median lobe of epistome posterior margin narrowly triangular (Figs <xref ref-type="fig" rid="F2">2B</xref>, <xref ref-type="fig" rid="F4">4B</xref>). Exopod of third maxilliped reaching beyond anterolateral corner of ischium, without flagellum (Fig. <xref ref-type="fig" rid="F3">3G</xref>). Thoracic sternites 3/4 in male completely fused (Figs <xref ref-type="fig" rid="F2">2C</xref>, <xref ref-type="fig" rid="F3">3C, E</xref>, <xref ref-type="fig" rid="F4">4C</xref>). Vulvae transversely ovate, widely located from each other, touching suture of sternites 5/6 (Fig. <xref ref-type="fig" rid="F3">3F</xref>). Male pleon broadly triangular (Figs <xref ref-type="fig" rid="F2">2C</xref>, <xref ref-type="fig" rid="F3">3C</xref>, <xref ref-type="fig" rid="F4">4C</xref>). <abbrev xmlns:xlink="http://www.w3.org/1999/xlink" xlink:title="male first gonopod" id="ABBRID0ECGAE" xlink:type="simple">G1</abbrev> slender, reaching pleonal locking tubercle <italic>in situ</italic> (Figs <xref ref-type="fig" rid="F3">3E, H, I</xref>, <xref ref-type="fig" rid="F4">4D, E</xref>); subterminal segment stout, slightly sinuous (Figs <xref ref-type="fig" rid="F3">3H, I</xref>, <xref ref-type="fig" rid="F4">4D, E</xref>); terminal segment slender, relatively long, subconical, strongly sinuous, bent inwards, inner margin strongly concave, ~ 0.6× length of subterminal segment, without groove for <abbrev xmlns:xlink="http://www.w3.org/1999/xlink" xlink:title="male second gonopod" id="ABBRID0EYGAE" xlink:type="simple">G2</abbrev> on ventral side, tip rounded, dorsal flap absent (Figs <xref ref-type="fig" rid="F3">3H, I</xref>, <xref ref-type="fig" rid="F4">4D–G</xref>). <abbrev xmlns:xlink="http://www.w3.org/1999/xlink" xlink:title="male second gonopod" id="ABBRID0EEHAE" xlink:type="simple">G2</abbrev> longer than <abbrev xmlns:xlink="http://www.w3.org/1999/xlink" xlink:title="male first gonopod" id="ABBRID0EIHAE" xlink:type="simple">G1</abbrev>; terminal segment relatively long; subterminal segment ~ 1.5× length of terminal segment (Fig. <xref ref-type="fig" rid="F3">3J</xref>).</p><fig id="F2" position="float" orientation="portrait"><object-id xmlns:xlink="http://www.w3.org/1999/xlink" content-type="doi" xlink:type="simple">10.3897/zookeys.1183.109948.figure2</object-id><object-id xmlns:xlink="http://www.w3.org/1999/xlink" content-type="arpha" xlink:type="simple">A31C7AC6-B73F-5FD5-AF3D-98F004556A01</object-id><label>Figure 2.</label><caption><p><italic><tp:taxon-name><tp:taxon-name-part taxon-name-part-type="genus" reg="Parvuspotamon">Parvuspotamon</tp:taxon-name-part><tp:taxon-name-part taxon-name-part-type="species" reg="yuxiense">yuxiense</tp:taxon-name-part></tp:taxon-name></italic> Dai &amp; Bo, 1994, ♂, 26.18 × 19.73 mm (<named-content xmlns:xlink="http://www.w3.org/1999/xlink" content-type="dwc:institutional_code" xlink:title="Jiangsu Key Laboratory for Biodiversity and Biotechnology, College of Life Sciences, Nanjing Normal University" xlink:href="http://grbio.org/institution/nanjing-normal-university" xlink:type="simple">NNU</named-content>-3151-01) <bold>A</bold> overall dorsal view <bold>B</bold> overall frontal view <bold>C</bold> overall ventral view. Scale bars: 10 mm.</p></caption><graphic xmlns:xlink="http://www.w3.org/1999/xlink" xlink:href="zookeys-1183-013_article-109948__-g002.jpg" position="float" orientation="portrait" xlink:type="simple" id="oo_926714.jpg"><uri content-type="original_file" xlink:type="simple">https://binary.pensoft.net/fig/926714</uri></graphic></fig><fig id="F3" position="float" orientation="portrait"><object-id xmlns:xlink="http://www.w3.org/1999/xlink" content-type="doi" xlink:type="simple">10.3897/zookeys.1183.109948.figure3</object-id><object-id xmlns:xlink="http://www.w3.org/1999/xlink" content-type="arpha" xlink:type="simple">74A16773-02C0-5CBD-89B0-7D5083998DA3</object-id><label>Figure 3.</label><caption><p><italic><tp:taxon-name><tp:taxon-name-part taxon-name-part-type="genus" reg="Parvuspotamon">Parvuspotamon</tp:taxon-name-part><tp:taxon-name-part taxon-name-part-type="species" reg="yuxiense">yuxiense</tp:taxon-name-part></tp:taxon-name></italic> Dai &amp; Bo, 1994, ♂, 26.18 × 19.73 mm (<named-content xmlns:xlink="http://www.w3.org/1999/xlink" content-type="dwc:institutional_code" xlink:title="Jiangsu Key Laboratory for Biodiversity and Biotechnology, College of Life Sciences, Nanjing Normal University" xlink:href="http://grbio.org/institution/nanjing-normal-university" xlink:type="simple">NNU</named-content>-3151-01) (<bold>A–C, E, G–J</bold>); ♀, 22.82 × 16.98 mm (<named-content xmlns:xlink="http://www.w3.org/1999/xlink" content-type="dwc:institutional_code" xlink:title="Jiangsu Key Laboratory for Biodiversity and Biotechnology, College of Life Sciences, Nanjing Normal University" xlink:href="http://grbio.org/institution/nanjing-normal-university" xlink:type="simple">NNU</named-content>-3151-05) (<bold>D, F</bold>) <bold>A</bold> right chela <bold>B</bold> left chela <bold>C</bold> anterior thoracic sternum and pleon <bold>D</bold> pleon <bold>E</bold> thoracic sternum with right <abbrev xmlns:xlink="http://www.w3.org/1999/xlink" xlink:title="male first gonopod" id="ABBRID0E2JAE" xlink:type="simple">G1</abbrev><italic>in situ</italic><bold>F</bold> thoracic sternum showing vulvae <bold>G</bold> left third maxilliped <bold>H</bold> dorsal view of left <abbrev xmlns:xlink="http://www.w3.org/1999/xlink" xlink:title="male first gonopod" id="ABBRID0EHKAE" xlink:type="simple">G1</abbrev><bold>I</bold> ventral view of left <abbrev xmlns:xlink="http://www.w3.org/1999/xlink" xlink:title="male first gonopod" id="ABBRID0ENKAE" xlink:type="simple">G1</abbrev><bold>J</bold> dorsal view of left <abbrev xmlns:xlink="http://www.w3.org/1999/xlink" xlink:title="male second gonopod" id="ABBRID0ETKAE" xlink:type="simple">G2</abbrev>. Scale bars: 10 mm (<bold>A–F</bold>); 1 mm (<bold>G–J</bold>).</p></caption><graphic xmlns:xlink="http://www.w3.org/1999/xlink" xlink:href="zookeys-1183-013_article-109948__-g003.jpg" position="float" orientation="portrait" xlink:type="simple" id="oo_926715.jpg"><uri content-type="original_file" xlink:type="simple">https://binary.pensoft.net/fig/926715</uri></graphic></fig><fig id="F4" position="float" orientation="portrait"><object-id xmlns:xlink="http://www.w3.org/1999/xlink" content-type="doi" xlink:type="simple">10.3897/zookeys.1183.109948.figure4</object-id><object-id xmlns:xlink="http://www.w3.org/1999/xlink" content-type="arpha" xlink:type="simple">8F7316C4-ECC7-5E84-927E-D302837FC134</object-id><label>Figure 4.</label><caption><p><italic><tp:taxon-name><tp:taxon-name-part taxon-name-part-type="genus" reg="Parvuspotamon">Parvuspotamon</tp:taxon-name-part><tp:taxon-name-part taxon-name-part-type="species" reg="yuxiense">yuxiense</tp:taxon-name-part></tp:taxon-name></italic> Dai &amp; Bo, 1994, holotype ♂, 15.7 × 12.9 mm (CB05138 YN 9091116A) <bold>A</bold> overall dorsal view <bold>B</bold> overall frontal view <bold>C</bold> overall ventral view <bold>D</bold> dorsal view of left <abbrev xmlns:xlink="http://www.w3.org/1999/xlink" xlink:title="male first gonopod" id="ABBRID0E2LAE" xlink:type="simple">G1</abbrev><bold>E</bold> ventral view of left <abbrev xmlns:xlink="http://www.w3.org/1999/xlink" xlink:title="male first gonopod" id="ABBRID0EBMAE" xlink:type="simple">G1</abbrev><bold>F</bold> dorsal view of left <abbrev xmlns:xlink="http://www.w3.org/1999/xlink" xlink:title="male first gonopod" id="ABBRID0EHMAE" xlink:type="simple">G1</abbrev> distal portion <bold>G</bold> ventral view of left <abbrev xmlns:xlink="http://www.w3.org/1999/xlink" xlink:title="male first gonopod" id="ABBRID0ENMAE" xlink:type="simple">G1</abbrev> distal portion. Scale bars: 10 mm (<bold>A–C</bold>); 1 mm (<bold>D–G</bold>).</p></caption><graphic xmlns:xlink="http://www.w3.org/1999/xlink" xlink:href="zookeys-1183-013_article-109948__-g004.jpg" position="float" orientation="portrait" xlink:type="simple" id="oo_926716.jpg"><uri content-type="original_file" xlink:type="simple">https://binary.pensoft.net/fig/926716</uri></graphic></fig></tp:treatment-sec><tp:treatment-sec sec-type="remarks" id="SECID0E1MAE"><title>Remarks.</title><p><italic><tp:taxon-name><tp:taxon-name-part taxon-name-part-type="genus" reg="Parvuspotamon">Parvuspotamon</tp:taxon-name-part></tp:taxon-name></italic> was previously known by two species, <italic><tp:taxon-name><tp:taxon-name-part taxon-name-part-type="genus" reg="Parvuspotamon">P.</tp:taxon-name-part><tp:taxon-name-part taxon-name-part-type="species" reg="yuxiense">yuxiense</tp:taxon-name-part></tp:taxon-name></italic> (type species) and <italic><tp:taxon-name><tp:taxon-name-part taxon-name-part-type="genus" reg="Parvuspotamon">P.</tp:taxon-name-part><tp:taxon-name-part taxon-name-part-type="species" reg="dixuense">dixuense</tp:taxon-name-part></tp:taxon-name></italic>. The latter species was recently described by <xref ref-type="bibr" rid="B25">Naruse et al. (2018)</xref> based on the characters in the carapace and <abbrev xmlns:xlink="http://www.w3.org/1999/xlink" xlink:title="male first gonopod" id="ABBRID0EBOAE" xlink:type="simple">G1</abbrev> terminal segment. Based on morphological and molecular data, <italic><tp:taxon-name><tp:taxon-name-part taxon-name-part-type="genus" reg="Parvuspotamon">P.</tp:taxon-name-part><tp:taxon-name-part taxon-name-part-type="species" reg="dixuense">dixuense</tp:taxon-name-part></tp:taxon-name></italic>, however, is transferred to <italic><tp:taxon-name><tp:taxon-name-part taxon-name-part-type="genus" reg="Songpotamon">Songpotamon</tp:taxon-name-part></tp:taxon-name></italic> gen. nov. since it possesses the generic characters of the new genus (see Remarks for the new genus). The present revision thus restricts <italic><tp:taxon-name><tp:taxon-name-part taxon-name-part-type="genus" reg="Parvuspotamon">Parvuspotamon</tp:taxon-name-part></tp:taxon-name></italic> only to the type species, i.e., <italic><tp:taxon-name><tp:taxon-name-part taxon-name-part-type="genus" reg="Parvuspotamon">P.</tp:taxon-name-part><tp:taxon-name-part taxon-name-part-type="species" reg="yuxiense">yuxiense</tp:taxon-name-part></tp:taxon-name></italic>.</p><p>The morphological similarities between <italic><tp:taxon-name><tp:taxon-name-part taxon-name-part-type="genus" reg="Parvuspotamon">Parvuspotamon</tp:taxon-name-part></tp:taxon-name></italic> and <italic><tp:taxon-name><tp:taxon-name-part taxon-name-part-type="genus" reg="Songpotamon">Songpotamon</tp:taxon-name-part></tp:taxon-name></italic> gen. nov. notwithstanding, <italic><tp:taxon-name><tp:taxon-name-part taxon-name-part-type="genus" reg="Parvuspotamon">Parvuspotamon</tp:taxon-name-part></tp:taxon-name></italic> can easily be distinguished from <italic><tp:taxon-name><tp:taxon-name-part taxon-name-part-type="genus" reg="Songpotamon">Songpotamon</tp:taxon-name-part></tp:taxon-name></italic> gen. nov. by the characters in the carapace, vulvae and <abbrev xmlns:xlink="http://www.w3.org/1999/xlink" xlink:title="male first gonopod" id="ABBRID0EHQAE" xlink:type="simple">G1</abbrev> (see Remarks for <italic><tp:taxon-name><tp:taxon-name-part taxon-name-part-type="genus" reg="Songpotamon">Songpotamon</tp:taxon-name-part></tp:taxon-name></italic> gen. nov.). <italic><tp:taxon-name><tp:taxon-name-part taxon-name-part-type="genus" reg="Parvuspotamon">Parvuspotamon</tp:taxon-name-part></tp:taxon-name></italic> is immediately distinguished from most of the remaining Chinese potamid genera by the combination of its medium body size (adult carapace width 16–26 mm), the strongly sinuous <abbrev xmlns:xlink="http://www.w3.org/1999/xlink" xlink:title="male first gonopod" id="ABBRID0EZQAE" xlink:type="simple">G1</abbrev> terminal segment, and the absence of a flagellum on the exopod of the third maxilliped (<xref ref-type="bibr" rid="B10">Dai and Bo 1994</xref>; <xref ref-type="bibr" rid="B9">Dai 1999</xref>).</p></tp:treatment-sec><tp:treatment-sec sec-type="distribution" id="SECID0EFRAE"><title>Geographic distribution.</title><p><italic><tp:taxon-name><tp:taxon-name-part taxon-name-part-type="genus" reg="Parvuspotamon">Parvuspotamon</tp:taxon-name-part></tp:taxon-name></italic> is known only from Yunnan Province of southwest China.</p></tp:treatment-sec><ref-list><ref id="B25"><mixed-citation xmlns:xlink="http://www.w3.org/1999/xlink" xlink:type="simple"><person-group><name name-style="western"><surname>Naruse</surname><given-names>T</given-names></name><name name-style="western"><surname>Chia</surname><given-names>JE</given-names></name><name name-style="western"><surname>Zhou</surname><given-names>XM</given-names></name></person-group> (<year>2018</year>) Biodiversity surveys reveal eight new species of freshwater crabs (<tp:taxon-name><tp:taxon-name-part taxon-name-part-type="order">Decapoda</tp:taxon-name-part></tp:taxon-name>: <tp:taxon-name><tp:taxon-name-part taxon-name-part-type="infraorder">Brachyura</tp:taxon-name-part></tp:taxon-name>: <tp:taxon-name><tp:taxon-name-part taxon-name-part-type="family">Potamidae</tp:taxon-name-part></tp:taxon-name>) from Yunnan Province, China. PeerJ 6: e5497. <ext-link xlink:href="10.7717/peerj.5497" ext-link-type="doi" xlink:type="simple">https://doi.org/10.7717/peerj.5497</ext-link></mixed-citation></ref><ref id="B10"><mixed-citation xmlns:xlink="http://www.w3.org/1999/xlink" xlink:type="simple"><person-group><name name-style="western"><surname>Dai</surname><given-names>AY</given-names></name><name name-style="western"><surname>Bo</surname><given-names>WF</given-names></name></person-group> (<year>1994</year>) <article-title>A new genus and three new species of freshwater crabs of Yuxi area of Yunnan Province (<tp:taxon-name><tp:taxon-name-part taxon-name-part-type="subphylum">Crustacea</tp:taxon-name-part></tp:taxon-name>: <tp:taxon-name><tp:taxon-name-part taxon-name-part-type="order">Decapoda</tp:taxon-name-part></tp:taxon-name>: <tp:taxon-name><tp:taxon-name-part taxon-name-part-type="infraorder">Brachyura</tp:taxon-name-part></tp:taxon-name>: <tp:taxon-name><tp:taxon-name-part taxon-name-part-type="family">Potamidae</tp:taxon-name-part></tp:taxon-name>).</article-title><source>Memoirs of Beijing Natural History Museum</source><volume>54</volume>: <fpage>21</fpage>–<lpage>28</lpage>.</mixed-citation></ref><ref id="B9"><mixed-citation xmlns:xlink="http://www.w3.org/1999/xlink" xlink:type="simple"><person-group><name name-style="western"><surname>Dai</surname><given-names>AY</given-names></name></person-group> (<year>1999</year>) Fauna Sinica: <tp:taxon-name><tp:taxon-name-part taxon-name-part-type="phylum">Arthropoda</tp:taxon-name-part></tp:taxon-name><tp:taxon-name><tp:taxon-name-part taxon-name-part-type="subphylum">Crustacea</tp:taxon-name-part></tp:taxon-name><tp:taxon-name><tp:taxon-name-part taxon-name-part-type="class">Malacostraca</tp:taxon-name-part></tp:taxon-name><tp:taxon-name><tp:taxon-name-part taxon-name-part-type="order">Decapoda</tp:taxon-name-part></tp:taxon-name><tp:taxon-name><tp:taxon-name-part taxon-name-part-type="family">Parathelphusidae</tp:taxon-name-part></tp:taxon-name><tp:taxon-name><tp:taxon-name-part taxon-name-part-type="family">Potamidae</tp:taxon-name-part></tp:taxon-name>. Science Press, Beijing, China. [In Chinese with English summary]</mixed-citation></ref></ref-list></tp:taxon-treatment>
