# Supplementary material for: ﻿A taxonomic revision of the freshwater crab genus Parvuspotamon Dai & Bo, 1994 (Decapoda, Brachyura, Potamidae), with descriptions of a new genus and two new species
Source: Zookeys. 2023 Oct 26;1183:13–38. doi: 10.3897/zookeys.1183.109948 (PMC10696613; doi:10.3897/zookeys.1183.109948)
Supplement: XML Treatment for Parvuspotamon yuxiense [file zookeys.1183.109948-treatment2.xml]

<!DOCTYPE tp:taxon-treatment
  PUBLIC "-//TaxonX//DTD Taxonomic Treatment Publishing DTD v0 20100105//EN" "tax-treatment-NSO.dtd">
<tp:taxon-treatment xmlns:tp="http://www.plazi.org/taxpub"><tp:treatment-meta><kwd-group><label>Taxon classification</label><kwd>
              <named-content content-type="kingdom">Animalia</named-content>
            </kwd><kwd>
              <named-content content-type="order">Decapoda</named-content>
            </kwd><kwd>
              <named-content content-type="family">Potamidae</named-content>
            </kwd></kwd-group><mixed-citation publication-type="journal"><person-group><name><surname>Shi</surname><given-names>Boyang</given-names></name><name><surname>Pan</surname><given-names>Da</given-names></name><name><surname>Sun</surname><given-names>Hongying</given-names></name></person-group><article-title>﻿A taxonomic revision of the freshwater crab genus <italic><tp:taxon-name><tp:taxon-name-part taxon-name-part-type="genus" reg="Parvuspotamon">Parvuspotamon</tp:taxon-name-part></tp:taxon-name></italic> Dai &amp; Bo, 1994 (<tp:taxon-name><tp:taxon-name-part taxon-name-part-type="order">Decapoda</tp:taxon-name-part></tp:taxon-name>, <tp:taxon-name><tp:taxon-name-part taxon-name-part-type="infraorder">Brachyura</tp:taxon-name-part></tp:taxon-name>, <tp:taxon-name><tp:taxon-name-part taxon-name-part-type="family">Potamidae</tp:taxon-name-part></tp:taxon-name>), with descriptions of a new genus and two new species</article-title><source>Zookeys</source><day>26</day><month>10</month><year>2023</year><volume>1183</volume><fpage>13</fpage><lpage>38</lpage><pub-id pub-id-type="doi">10.3897/zookeys.1183.109948</pub-id></mixed-citation></tp:treatment-meta><tp:nomenclature><label>﻿</label><tp:taxon-name>
            <object-id xmlns:xlink="http://www.w3.org/1999/xlink" content-type="arpha" xlink:type="simple">3862E8BA-3793-579A-8CB6-B1B410E8B8ED</object-id>
            <tp:taxon-name-part taxon-name-part-type="genus" reg="Parvuspotamon">Parvuspotamon</tp:taxon-name-part>
            <tp:taxon-name-part taxon-name-part-type="species" reg="yuxiense">yuxiense</tp:taxon-name-part>
          </tp:taxon-name><tp:taxon-authority>﻿Dai &amp; Bo, 1994</tp:taxon-authority><xref ref-type="fig" rid="F2">Figs 2</xref><xref ref-type="fig" rid="F3">, 3</xref><xref ref-type="fig" rid="F4">, 4</xref></tp:nomenclature><tp:treatment-sec sec-type="type material" id="SECID0EDTAE"><title>Type material.</title><p><bold><italic>Holotype</italic>.</bold> China • ﻿♂, 15.7 × 12.9 mm; Yunnan Province, Yuxi City, Xinping County, Gasa Township; Aug. 1990; CB05138 YN 9091116A.</p></tp:treatment-sec><tp:treatment-sec sec-type="material" id="SECID0EOTAE"><title>﻿Additional material.</title><p>China • 4 ♂, 26.18 × 19.73 mm (<named-content xmlns:xlink="http://www.w3.org/1999/xlink" content-type="dwc:institutional_code" xlink:title="Jiangsu Key Laboratory for Biodiversity and Biotechnology, College of Life Sciences, Nanjing Normal University" xlink:href="http://grbio.org/institution/nanjing-normal-university" xlink:type="simple">NNU</named-content>-3151-01), 23.26 × 17.19 mm (<named-content xmlns:xlink="http://www.w3.org/1999/xlink" content-type="dwc:institutional_code" xlink:title="Jiangsu Key Laboratory for Biodiversity and Biotechnology, College of Life Sciences, Nanjing Normal University" xlink:href="http://grbio.org/institution/nanjing-normal-university" xlink:type="simple">NNU</named-content>-3151-02), 22.68 × 17.02 mm (<named-content xmlns:xlink="http://www.w3.org/1999/xlink" content-type="dwc:institutional_code" xlink:title="Jiangsu Key Laboratory for Biodiversity and Biotechnology, College of Life Sciences, Nanjing Normal University" xlink:href="http://grbio.org/institution/nanjing-normal-university" xlink:type="simple">NNU</named-content>-3151-03), 20.79 × 15.52 mm (<named-content xmlns:xlink="http://www.w3.org/1999/xlink" content-type="dwc:institutional_code" xlink:title="Jiangsu Key Laboratory for Biodiversity and Biotechnology, College of Life Sciences, Nanjing Normal University" xlink:href="http://grbio.org/institution/nanjing-normal-university" xlink:type="simple">NNU</named-content>-3151-04), 3 ♀, 22.82 × 16.98 (<named-content xmlns:xlink="http://www.w3.org/1999/xlink" content-type="dwc:institutional_code" xlink:title="Jiangsu Key Laboratory for Biodiversity and Biotechnology, College of Life Sciences, Nanjing Normal University" xlink:href="http://grbio.org/institution/nanjing-normal-university" xlink:type="simple">NNU</named-content>-3151-05), 21.13 × 16.47 (<named-content xmlns:xlink="http://www.w3.org/1999/xlink" content-type="dwc:institutional_code" xlink:title="Jiangsu Key Laboratory for Biodiversity and Biotechnology, College of Life Sciences, Nanjing Normal University" xlink:href="http://grbio.org/institution/nanjing-normal-university" xlink:type="simple">NNU</named-content>-3151-06), 22.59 × 17.35 (<named-content xmlns:xlink="http://www.w3.org/1999/xlink" content-type="dwc:institutional_code" xlink:title="Jiangsu Key Laboratory for Biodiversity and Biotechnology, College of Life Sciences, Nanjing Normal University" xlink:href="http://grbio.org/institution/nanjing-normal-university" xlink:type="simple">NNU</named-content>-3151-07); Yunnan Province, Yuxi City, Xinping County, Heshalak Village; <named-content xmlns:xlink="http://www.w3.org/1999/xlink" content-type="dwc:verbatimCoordinates" xlink:type="simple"><named-content content-type="geo-json" specific-use="{&#34;type&#34;:&#34;Point&#34;,&#34;coordinates&#34;:[101.450000,23.960000]}" id="NCID0ETUAE" xlink:type="simple">23.96°N, 101.45°E</named-content></named-content>; altitude 955 m <abbrev xmlns:xlink="http://www.w3.org/1999/xlink" xlink:title="above sea level" id="ABBRID0EXUAE" xlink:type="simple">asl</abbrev>; 11 Apr. 2019; Boyang Shi, Xiyang Hao, Zewei Zhang, and Hongying Sun, leg. • 5 ♂, 24.94 × 18.94 mm (<named-content xmlns:xlink="http://www.w3.org/1999/xlink" content-type="dwc:institutional_code" xlink:title="Jiangsu Key Laboratory for Biodiversity and Biotechnology, College of Life Sciences, Nanjing Normal University" xlink:href="http://grbio.org/institution/nanjing-normal-university" xlink:type="simple">NNU</named-content>-1513-01), 21.16 × 16.86 mm (<named-content xmlns:xlink="http://www.w3.org/1999/xlink" content-type="dwc:institutional_code" xlink:title="Jiangsu Key Laboratory for Biodiversity and Biotechnology, College of Life Sciences, Nanjing Normal University" xlink:href="http://grbio.org/institution/nanjing-normal-university" xlink:type="simple">NNU</named-content>-1513-02), 22.02 × 16.06 mm (<named-content xmlns:xlink="http://www.w3.org/1999/xlink" content-type="dwc:institutional_code" xlink:title="Jiangsu Key Laboratory for Biodiversity and Biotechnology, College of Life Sciences, Nanjing Normal University" xlink:href="http://grbio.org/institution/nanjing-normal-university" xlink:type="simple">NNU</named-content>-1513-03), 18.72 × 13.42 mm (<named-content xmlns:xlink="http://www.w3.org/1999/xlink" content-type="dwc:institutional_code" xlink:title="Jiangsu Key Laboratory for Biodiversity and Biotechnology, College of Life Sciences, Nanjing Normal University" xlink:href="http://grbio.org/institution/nanjing-normal-university" xlink:type="simple">NNU</named-content>-1513-04), 16.58 × 11.98 mm (<named-content xmlns:xlink="http://www.w3.org/1999/xlink" content-type="dwc:institutional_code" xlink:title="Jiangsu Key Laboratory for Biodiversity and Biotechnology, College of Life Sciences, Nanjing Normal University" xlink:href="http://grbio.org/institution/nanjing-normal-university" xlink:type="simple">NNU</named-content>-1513-05), 2 ♀, 22.54 × 16.63 mm (<named-content xmlns:xlink="http://www.w3.org/1999/xlink" content-type="dwc:institutional_code" xlink:title="Jiangsu Key Laboratory for Biodiversity and Biotechnology, College of Life Sciences, Nanjing Normal University" xlink:href="http://grbio.org/institution/nanjing-normal-university" xlink:type="simple">NNU</named-content>-1513-06), 17.12 × 12.77 mm (<named-content xmlns:xlink="http://www.w3.org/1999/xlink" content-type="dwc:institutional_code" xlink:title="Jiangsu Key Laboratory for Biodiversity and Biotechnology, College of Life Sciences, Nanjing Normal University" xlink:href="http://grbio.org/institution/nanjing-normal-university" xlink:type="simple">NNU</named-content>-1513-07); Yunnan Province, Yuxi City, Gasha Town; 24.02°N, 101.58°E; altitude 795 m <abbrev xmlns:xlink="http://www.w3.org/1999/xlink" xlink:title="above sea level" id="ABBRID0EXVAE" xlink:type="simple">asl</abbrev>; 15 Oct. 2015; Kelin Chu, Qiang Zhao, Pengfei Wang, and Hongying Sun leg.</p></tp:treatment-sec><tp:treatment-sec sec-type="description" id="SECID0E2VAE"><title>Description.</title><p>Medium sized (adult carapace width 16–26 mm, <italic>n</italic> = 15). Carapace broader than long, ovate; dorsal surface convex both transversely and longitudinally, smooth, regions not clear; branchial regions swollen, smooth (Figs <xref ref-type="fig" rid="F2">2A</xref>, <xref ref-type="fig" rid="F4">4A</xref>). Postorbital and epigastric cristae confluent (Figs <xref ref-type="fig" rid="F2">2A</xref>, <xref ref-type="fig" rid="F4">4A</xref>); epigastric cristae weakly developed, oblique, separated by deep inverted Y-shaped groove (Figs <xref ref-type="fig" rid="F2">2A</xref>, <xref ref-type="fig" rid="F4">4A</xref>); postorbital cristae low, indistinct (Figs <xref ref-type="fig" rid="F2">2A</xref>, <xref ref-type="fig" rid="F4">4A</xref>). External orbital angle bluntly triangular, outer margin and anterolateral margin of carapace confluent (Figs <xref ref-type="fig" rid="F2">2A</xref>, <xref ref-type="fig" rid="F4">4A</xref>). Anterolateral margin of carapace entire convex, smooth; posterolateral margin gently concave, smooth, converging towards posterior carapace margin (Figs <xref ref-type="fig" rid="F2">2A</xref>, <xref ref-type="fig" rid="F4">4A</xref>). Epibranchial tooth indistinct (Figs <xref ref-type="fig" rid="F2">2A</xref>, <xref ref-type="fig" rid="F4">4A</xref>). Orbits large; supraorbital and infraorbital margins smooth; sub-orbital, sub-hepatic, and pterygostomial regions smooth (Figs <xref ref-type="fig" rid="F2">2B, C</xref>, <xref ref-type="fig" rid="F4">4B, C</xref>). Antennular fossae slit-like in anterior view; median lobe of epistome posterior margin narrowly triangular (Figs <xref ref-type="fig" rid="F2">2B</xref>, <xref ref-type="fig" rid="F4">4B</xref>). Third maxilliped with rhombus ischium; exopod reaching beyond anterolateral corner of ischium, without flagellum (Fig. <xref ref-type="fig" rid="F3">3G</xref>).</p><p>Chelipeds unequal (Figs <xref ref-type="fig" rid="F2">2A–C</xref>, <xref ref-type="fig" rid="F3">3A, B</xref>, <xref ref-type="fig" rid="F4">4A–C</xref>). Merus trigonal in cross section; margins weakly crenulated (Figs <xref ref-type="fig" rid="F2">2A</xref>, <xref ref-type="fig" rid="F4">4A</xref>). Carpus with sharp spine at inner-distal angle (Figs <xref ref-type="fig" rid="F2">2A</xref>, <xref ref-type="fig" rid="F4">4A</xref>). Major cheliped palm length ~ 1.3× height (Fig. <xref ref-type="fig" rid="F3">3B</xref>). Occlusal margin of fingers with several small teeth; distinct gape when closed (Fig. <xref ref-type="fig" rid="F3">3A, B</xref>).</p><p>Ambulatory legs not distinctly elongated, dactyli slender (Figs <xref ref-type="fig" rid="F2">2A, C</xref>, <xref ref-type="fig" rid="F4">4A, C</xref>); second pair longest, last pair shortest (Figs <xref ref-type="fig" rid="F2">2A, C</xref>, <xref ref-type="fig" rid="F4">4A, C</xref>). Outer surface of merus weakly rugose, dorsal margin weakly serrated, without subdistal tooth, length ~ 4.1× width (Figs <xref ref-type="fig" rid="F2">2A</xref>, <xref ref-type="fig" rid="F4">4A</xref>).</p><p>Male thoracic sternum smooth, weakly pitted; sternites 1/2 fused forming triangular structure; sternites 2/3 separated by deep but incomplete groove; sternites 3/4 completely fused; median longitudinal suture of sternites 7/8 deep (Figs <xref ref-type="fig" rid="F2">2C</xref>, <xref ref-type="fig" rid="F3">3C, E</xref>, <xref ref-type="fig" rid="F4">4C</xref>). Vulvae transversely ovate, widely located from each other, touching suture of sternites 5/6, posteromesial margin with low rim, opened obliquely upwards (Fig. <xref ref-type="fig" rid="F3">3F</xref>).</p><p>Male pleon broadly triangular; male telson relatively broad, lateral margins concave, width ~ 1.4× length; male pleonal somite 6 trapezoidal, broad, width ~ 2.3× length; somites 3–5 trapezoidal, gradually decreasing in width; somite 2 trapezoidal, reaching to bases of coxae of fourth ambulatory legs, thoracic sternite 8 not visible when pleon closed (Figs <xref ref-type="fig" rid="F2">2C</xref>, <xref ref-type="fig" rid="F3">3C</xref>, <xref ref-type="fig" rid="F4">4C</xref>). Female pleon ovate, covering most of thoracic sternum (Fig. <xref ref-type="fig" rid="F3">3D</xref>).</p><p><abbrev xmlns:xlink="http://www.w3.org/1999/xlink" xlink:title="male first gonopod" id="ABBRID0EV2AE" xlink:type="simple">G1</abbrev> slender, reaching pleonal locking tubercle <italic>in situ</italic>, with terminal and subterminal segments clearly demarcated (Figs <xref ref-type="fig" rid="F3">3E, H, I</xref>, <xref ref-type="fig" rid="F4">4D–G</xref>); subterminal segment stout, slightly sinuous (Figs <xref ref-type="fig" rid="F3">3H, I</xref>, <xref ref-type="fig" rid="F4">4D, E</xref>); terminal segment slender, relatively long, subconical, strongly sinuous, bent inwards, inner margin strongly concave, ~ 0.6× length of subterminal segment, without groove for <abbrev xmlns:xlink="http://www.w3.org/1999/xlink" xlink:title="male second gonopod" id="ABBRID0EL3AE" xlink:type="simple">G2</abbrev> on ventral side, tip rounded, dorsal flap absent (Figs <xref ref-type="fig" rid="F3">3H, I</xref>, <xref ref-type="fig" rid="F4">4D–G</xref>). <abbrev xmlns:xlink="http://www.w3.org/1999/xlink" xlink:title="male second gonopod" id="ABBRID0EX3AE" xlink:type="simple">G2</abbrev> longer than <abbrev xmlns:xlink="http://www.w3.org/1999/xlink" xlink:title="male first gonopod" id="ABBRID0E23AE" xlink:type="simple">G1</abbrev>; terminal segment relatively long; subterminal segment ~ 1.5× length of terminal segment (Fig. <xref ref-type="fig" rid="F3">3J</xref>).</p></tp:treatment-sec><tp:treatment-sec sec-type="Colour in life" id="SECID0ED4AE"><title>Colour in life.</title><p>Carapace and chelipeds are generally yellowish brown in mature individuals.</p></tp:treatment-sec><tp:treatment-sec sec-type="habitat" id="SECID0EI4AE"><title>Habitat.</title><p><italic><tp:taxon-name><tp:taxon-name-part taxon-name-part-type="genus" reg="Parvuspotamon">Parvuspotamon</tp:taxon-name-part><tp:taxon-name-part taxon-name-part-type="species" reg="yuxiense">yuxiense</tp:taxon-name-part></tp:taxon-name></italic> can be found under rocks in hill streams at ~ 700–1000 m altitude.</p></tp:treatment-sec><tp:treatment-sec sec-type="remarks" id="SECID0EZ4AE"><title>Remarks.</title><p><italic><tp:taxon-name><tp:taxon-name-part taxon-name-part-type="genus" reg="Parvuspotamon">Parvuspotamon</tp:taxon-name-part><tp:taxon-name-part taxon-name-part-type="species" reg="yuxiense">yuxiense</tp:taxon-name-part></tp:taxon-name></italic> is the sole species of the genus and closely related to the species of <italic><tp:taxon-name><tp:taxon-name-part taxon-name-part-type="genus" reg="Songpotamon">Songpotamon</tp:taxon-name-part></tp:taxon-name></italic> gen. nov., and two species of <italic><tp:taxon-name><tp:taxon-name-part taxon-name-part-type="genus" reg="Tenuipotamon">Tenuipotamon</tp:taxon-name-part></tp:taxon-name></italic> Dai, 1990 (<italic><tp:taxon-name><tp:taxon-name-part taxon-name-part-type="genus" reg="Tenuipotamon">Tenuipotamon</tp:taxon-name-part><tp:taxon-name-part taxon-name-part-type="species" reg="yuxiense">yuxiense</tp:taxon-name-part></tp:taxon-name></italic> Chen, 1993, and <italic><tp:taxon-name><tp:taxon-name-part taxon-name-part-type="genus" reg="Tenuipotamon">Tenuipotamon</tp:taxon-name-part><tp:taxon-name-part taxon-name-part-type="species" reg="xingpingense">xingpingense</tp:taxon-name-part></tp:taxon-name></italic> Chen, 1993) that are known from Xinping County, Yuxi City of Yunnan Province. <italic><tp:taxon-name><tp:taxon-name-part taxon-name-part-type="genus" reg="Parvuspotamon">Parvuspotamon</tp:taxon-name-part><tp:taxon-name-part taxon-name-part-type="species" reg="yuxiense">yuxiense</tp:taxon-name-part></tp:taxon-name></italic> can nevertheless be differentiated from <italic><tp:taxon-name><tp:taxon-name-part taxon-name-part-type="genus" reg="Tenuipotamon">T.</tp:taxon-name-part><tp:taxon-name-part taxon-name-part-type="species" reg="yuxiense">yuxiense</tp:taxon-name-part></tp:taxon-name></italic> and <italic><tp:taxon-name><tp:taxon-name-part taxon-name-part-type="genus" reg="Tenuipotamon">T.</tp:taxon-name-part><tp:taxon-name-part taxon-name-part-type="species" reg="xingpingense">xingpingense</tp:taxon-name-part></tp:taxon-name></italic> by the following characters: anterolateral margins of the carapace entire and smooth (vs cristate); and <abbrev xmlns:xlink="http://www.w3.org/1999/xlink" xlink:title="male first gonopod" id="ABBRID0EQAAG" xlink:type="simple">G1</abbrev> terminal segment relatively less strongly curved, lacking a dorsal flap (vs more strongly curved, with a distinct dorsal flap) [cf. <xref ref-type="bibr" rid="B3">Chen 1993</xref>: figs 3 (4–6), 4 (4–6)]. On the other hand, <italic><tp:taxon-name><tp:taxon-name-part taxon-name-part-type="genus" reg="Parvuspotamon">P.</tp:taxon-name-part><tp:taxon-name-part taxon-name-part-type="species" reg="yuxiense">yuxiense</tp:taxon-name-part></tp:taxon-name></italic> can be differentiated from the species of <italic><tp:taxon-name><tp:taxon-name-part taxon-name-part-type="genus" reg="Songpotamon">Songpotamon</tp:taxon-name-part></tp:taxon-name></italic> gen. nov. by the characters in the carapace, vulvae and <abbrev xmlns:xlink="http://www.w3.org/1999/xlink" xlink:title="male first gonopod" id="ABBRID0EKBAG" xlink:type="simple">G1</abbrev> (see Remarks for <italic><tp:taxon-name><tp:taxon-name-part taxon-name-part-type="genus" reg="Songpotamon">Songpotamon</tp:taxon-name-part></tp:taxon-name></italic> gen. nov.).</p></tp:treatment-sec><tp:treatment-sec sec-type="distribution" id="SECID0EVBAG"><title>Geographic distribution.</title><p><italic><tp:taxon-name><tp:taxon-name-part taxon-name-part-type="genus" reg="Parvuspotamon">Parvuspotamon</tp:taxon-name-part><tp:taxon-name-part taxon-name-part-type="species" reg="yuxiense">yuxiense</tp:taxon-name-part></tp:taxon-name></italic> is known only from the Yuxi City, Yunnan Province, southwest China.</p></tp:treatment-sec><tp:treatment-sec><!--Section generated to contain objects referenced in tp:taxon-treatment.--><fig id="F2" position="float" orientation="portrait"><object-id xmlns:xlink="http://www.w3.org/1999/xlink" content-type="doi" xlink:type="simple">10.3897/zookeys.1183.109948.figure2</object-id><object-id xmlns:xlink="http://www.w3.org/1999/xlink" content-type="arpha" xlink:type="simple">A31C7AC6-B73F-5FD5-AF3D-98F004556A01</object-id><label>Figure 2.</label><caption><p><italic><tp:taxon-name><tp:taxon-name-part taxon-name-part-type="genus" reg="Parvuspotamon">Parvuspotamon</tp:taxon-name-part><tp:taxon-name-part taxon-name-part-type="species" reg="yuxiense">yuxiense</tp:taxon-name-part></tp:taxon-name></italic> Dai &amp; Bo, 1994, ♂, 26.18 × 19.73 mm (<named-content xmlns:xlink="http://www.w3.org/1999/xlink" content-type="dwc:institutional_code" xlink:title="Jiangsu Key Laboratory for Biodiversity and Biotechnology, College of Life Sciences, Nanjing Normal University" xlink:href="http://grbio.org/institution/nanjing-normal-university" xlink:type="simple">NNU</named-content>-3151-01) <bold>A</bold> overall dorsal view <bold>B</bold> overall frontal view <bold>C</bold> overall ventral view. Scale bars: 10 mm.</p></caption><graphic xmlns:xlink="http://www.w3.org/1999/xlink" xlink:href="zookeys-1183-013_article-109948__-g002.jpg" position="float" orientation="portrait" xlink:type="simple" id="oo_926714.jpg"><uri content-type="original_file" xlink:type="simple">https://binary.pensoft.net/fig/926714</uri></graphic></fig><fig id="F3" position="float" orientation="portrait"><object-id xmlns:xlink="http://www.w3.org/1999/xlink" content-type="doi" xlink:type="simple">10.3897/zookeys.1183.109948.figure3</object-id><object-id xmlns:xlink="http://www.w3.org/1999/xlink" content-type="arpha" xlink:type="simple">74A16773-02C0-5CBD-89B0-7D5083998DA3</object-id><label>Figure 3.</label><caption><p><italic><tp:taxon-name><tp:taxon-name-part taxon-name-part-type="genus" reg="Parvuspotamon">Parvuspotamon</tp:taxon-name-part><tp:taxon-name-part taxon-name-part-type="species" reg="yuxiense">yuxiense</tp:taxon-name-part></tp:taxon-name></italic> Dai &amp; Bo, 1994, ♂, 26.18 × 19.73 mm (<named-content xmlns:xlink="http://www.w3.org/1999/xlink" content-type="dwc:institutional_code" xlink:title="Jiangsu Key Laboratory for Biodiversity and Biotechnology, College of Life Sciences, Nanjing Normal University" xlink:href="http://grbio.org/institution/nanjing-normal-university" xlink:type="simple">NNU</named-content>-3151-01) (<bold>A–C, E, G–J</bold>); ♀, 22.82 × 16.98 mm (<named-content xmlns:xlink="http://www.w3.org/1999/xlink" content-type="dwc:institutional_code" xlink:title="Jiangsu Key Laboratory for Biodiversity and Biotechnology, College of Life Sciences, Nanjing Normal University" xlink:href="http://grbio.org/institution/nanjing-normal-university" xlink:type="simple">NNU</named-content>-3151-05) (<bold>D, F</bold>) <bold>A</bold> right chela <bold>B</bold> left chela <bold>C</bold> anterior thoracic sternum and pleon <bold>D</bold> pleon <bold>E</bold> thoracic sternum with right <abbrev xmlns:xlink="http://www.w3.org/1999/xlink" xlink:title="male first gonopod" id="ABBRID0E2JAE" xlink:type="simple">G1</abbrev><italic>in situ</italic><bold>F</bold> thoracic sternum showing vulvae <bold>G</bold> left third maxilliped <bold>H</bold> dorsal view of left <abbrev xmlns:xlink="http://www.w3.org/1999/xlink" xlink:title="male first gonopod" id="ABBRID0EHKAE" xlink:type="simple">G1</abbrev><bold>I</bold> ventral view of left <abbrev xmlns:xlink="http://www.w3.org/1999/xlink" xlink:title="male first gonopod" id="ABBRID0ENKAE" xlink:type="simple">G1</abbrev><bold>J</bold> dorsal view of left <abbrev xmlns:xlink="http://www.w3.org/1999/xlink" xlink:title="male second gonopod" id="ABBRID0ETKAE" xlink:type="simple">G2</abbrev>. Scale bars: 10 mm (<bold>A–F</bold>); 1 mm (<bold>G–J</bold>).</p></caption><graphic xmlns:xlink="http://www.w3.org/1999/xlink" xlink:href="zookeys-1183-013_article-109948__-g003.jpg" position="float" orientation="portrait" xlink:type="simple" id="oo_926715.jpg"><uri content-type="original_file" xlink:type="simple">https://binary.pensoft.net/fig/926715</uri></graphic></fig><fig id="F4" position="float" orientation="portrait"><object-id xmlns:xlink="http://www.w3.org/1999/xlink" content-type="doi" xlink:type="simple">10.3897/zookeys.1183.109948.figure4</object-id><object-id xmlns:xlink="http://www.w3.org/1999/xlink" content-type="arpha" xlink:type="simple">8F7316C4-ECC7-5E84-927E-D302837FC134</object-id><label>Figure 4.</label><caption><p><italic><tp:taxon-name><tp:taxon-name-part taxon-name-part-type="genus" reg="Parvuspotamon">Parvuspotamon</tp:taxon-name-part><tp:taxon-name-part taxon-name-part-type="species" reg="yuxiense">yuxiense</tp:taxon-name-part></tp:taxon-name></italic> Dai &amp; Bo, 1994, holotype ♂, 15.7 × 12.9 mm (CB05138 YN 9091116A) <bold>A</bold> overall dorsal view <bold>B</bold> overall frontal view <bold>C</bold> overall ventral view <bold>D</bold> dorsal view of left <abbrev xmlns:xlink="http://www.w3.org/1999/xlink" xlink:title="male first gonopod" id="ABBRID0E2LAE" xlink:type="simple">G1</abbrev><bold>E</bold> ventral view of left <abbrev xmlns:xlink="http://www.w3.org/1999/xlink" xlink:title="male first gonopod" id="ABBRID0EBMAE" xlink:type="simple">G1</abbrev><bold>F</bold> dorsal view of left <abbrev xmlns:xlink="http://www.w3.org/1999/xlink" xlink:title="male first gonopod" id="ABBRID0EHMAE" xlink:type="simple">G1</abbrev> distal portion <bold>G</bold> ventral view of left <abbrev xmlns:xlink="http://www.w3.org/1999/xlink" xlink:title="male first gonopod" id="ABBRID0ENMAE" xlink:type="simple">G1</abbrev> distal portion. Scale bars: 10 mm (<bold>A–C</bold>); 1 mm (<bold>D–G</bold>).</p></caption><graphic xmlns:xlink="http://www.w3.org/1999/xlink" xlink:href="zookeys-1183-013_article-109948__-g004.jpg" position="float" orientation="portrait" xlink:type="simple" id="oo_926716.jpg"><uri content-type="original_file" xlink:type="simple">https://binary.pensoft.net/fig/926716</uri></graphic></fig></tp:treatment-sec><ref-list><ref id="B3"><mixed-citation xmlns:xlink="http://www.w3.org/1999/xlink" xlink:type="simple"><person-group><name name-style="western"><surname>Chen</surname><given-names>GX</given-names></name></person-group> (<year>1993</year>) <article-title>A study of the genus <italic><tp:taxon-name><tp:taxon-name-part taxon-name-part-type="genus">Tenuipotamon</tp:taxon-name-part></tp:taxon-name></italic> Dai 1990 from China.</article-title><source>Sinozoologia</source><volume>10</volume>: <fpage>75</fpage>–<lpage>85</lpage>. [In Chinese with English summary]</mixed-citation></ref></ref-list></tp:taxon-treatment>
