# Supplementary material for: ﻿A taxonomic revision of the freshwater crab genus Parvuspotamon Dai & Bo, 1994 (Decapoda, Brachyura, Potamidae), with descriptions of a new genus and two new species
Source: Zookeys. 2023 Oct 26;1183:13–38. doi: 10.3897/zookeys.1183.109948 (PMC10696613; doi:10.3897/zookeys.1183.109948)
Supplement: XML Treatment for Songpotamon [file zookeys.1183.109948-treatment3.xml]

<!DOCTYPE tp:taxon-treatment
  PUBLIC "-//TaxonX//DTD Taxonomic Treatment Publishing DTD v0 20100105//EN" "tax-treatment-NSO.dtd">
<tp:taxon-treatment xmlns:tp="http://www.plazi.org/taxpub"><tp:treatment-meta><kwd-group><label>Taxon classification</label><kwd>
              <named-content content-type="kingdom">Animalia</named-content>
            </kwd><kwd>
              <named-content content-type="order">Decapoda</named-content>
            </kwd><kwd>
              <named-content content-type="family">Potamidae</named-content>
            </kwd></kwd-group><mixed-citation publication-type="journal"><person-group><name><surname>Shi</surname><given-names>Boyang</given-names></name><name><surname>Pan</surname><given-names>Da</given-names></name><name><surname>Sun</surname><given-names>Hongying</given-names></name></person-group><article-title>﻿A taxonomic revision of the freshwater crab genus <italic><tp:taxon-name><tp:taxon-name-part taxon-name-part-type="genus" reg="Parvuspotamon">Parvuspotamon</tp:taxon-name-part></tp:taxon-name></italic> Dai &amp; Bo, 1994 (<tp:taxon-name><tp:taxon-name-part taxon-name-part-type="order">Decapoda</tp:taxon-name-part></tp:taxon-name>, <tp:taxon-name><tp:taxon-name-part taxon-name-part-type="infraorder">Brachyura</tp:taxon-name-part></tp:taxon-name>, <tp:taxon-name><tp:taxon-name-part taxon-name-part-type="family">Potamidae</tp:taxon-name-part></tp:taxon-name>), with descriptions of a new genus and two new species</article-title><source>Zookeys</source><day>26</day><month>10</month><year>2023</year><volume>1183</volume><fpage>13</fpage><lpage>38</lpage><pub-id pub-id-type="doi">10.3897/zookeys.1183.109948</pub-id></mixed-citation></tp:treatment-meta><tp:nomenclature><label>﻿Genus</label><tp:taxon-name>
            <object-id xmlns:xlink="http://www.w3.org/1999/xlink" content-type="arpha" xlink:type="simple">A7EDE512-5B51-55E0-B524-7DE472780CA5</object-id>
            <tp:taxon-name-part taxon-name-part-type="genus" reg="Songpotamon">Songpotamon</tp:taxon-name-part>
            <object-id xmlns:xlink="http://www.w3.org/1999/xlink" content-type="zoobank" xlink:type="simple">https://zoobank.org/8CCC83D0-C234-4C34-AB6B-A3580AF601CD</object-id>
          </tp:taxon-name><tp:taxon-status xmlns:xlink="http://www.w3.org/1999/xlink" xlink:type="simple">gen. nov.</tp:taxon-status><xref ref-type="fig" rid="F5">Figs 5</xref><xref ref-type="fig" rid="F6">, 6</xref><xref ref-type="fig" rid="F7">, 7</xref><xref ref-type="fig" rid="F8">, 8</xref><xref ref-type="fig" rid="F9">, 9</xref><xref ref-type="fig" rid="F10">, 10</xref></tp:nomenclature><tp:treatment-sec sec-type="type species" id="SECID0EDEAG"><title>Type species.</title><p><italic><tp:taxon-name><tp:taxon-name-part taxon-name-part-type="genus" reg="Songpotamon">Songpotamon</tp:taxon-name-part><tp:taxon-name-part taxon-name-part-type="species" reg="funingense">funingense</tp:taxon-name-part></tp:taxon-name></italic> sp. nov., by present designation.</p></tp:treatment-sec><tp:treatment-sec sec-type="Species included" id="SECID0EUEAG"><title>Species included.</title><p><italic><tp:taxon-name><tp:taxon-name-part taxon-name-part-type="genus" reg="Songpotamon">Songpotamon</tp:taxon-name-part><tp:taxon-name-part taxon-name-part-type="species" reg="dixuense">dixuense</tp:taxon-name-part></tp:taxon-name></italic> (Naruse, Chia &amp; Zhou, 2018), comb. nov., <italic><tp:taxon-name><tp:taxon-name-part taxon-name-part-type="genus" reg="Songpotamon">Songpotamon</tp:taxon-name-part><tp:taxon-name-part taxon-name-part-type="species" reg="funingense">funingense</tp:taxon-name-part></tp:taxon-name></italic> gen. et sp. nov., and <italic><tp:taxon-name><tp:taxon-name-part taxon-name-part-type="genus" reg="Songpotamon">Songpotamon</tp:taxon-name-part><tp:taxon-name-part taxon-name-part-type="species" reg="malipoense">malipoense</tp:taxon-name-part></tp:taxon-name></italic> gen. et sp. nov.</p></tp:treatment-sec><tp:treatment-sec sec-type="diagnosis" id="SECID0E2FAG"><title>Diagnosis.</title><p>Medium sized (adult carapace width 19–27 mm, <italic>n</italic> = 16). Carapace broader than long, ovate; dorsal surface convex, generally smooth, pitted, regions not clear; branchial regions swollen (Figs <xref ref-type="fig" rid="F5">5A</xref>, <xref ref-type="fig" rid="F7">7A</xref>). Postorbital and epigastric cristae not confluent, separated by shallow groove (Figs <xref ref-type="fig" rid="F5">5A</xref>, <xref ref-type="fig" rid="F7">7A</xref>). External orbital angle bluntly triangular, outer margin separated from anterolateral margin of carapace by shallow cleft (Figs <xref ref-type="fig" rid="F5">5A</xref>, <xref ref-type="fig" rid="F7">7A</xref>). Anterolateral margin of carapace convex (Figs <xref ref-type="fig" rid="F5">5A</xref>, <xref ref-type="fig" rid="F7">7A</xref>). Orbits large; supraorbital and infraorbital margins smooth (Figs <xref ref-type="fig" rid="F5">5B</xref>, <xref ref-type="fig" rid="F7">7B</xref>). Exopod of third maxilliped reaching beyond anterolateral corner of ischium, without flagellum (Figs <xref ref-type="fig" rid="F6">6C</xref>, <xref ref-type="fig" rid="F8">8C</xref>). Thoracic sternites 3/4 in male fused except for incomplete groove demarcating suture (Figs <xref ref-type="fig" rid="F5">5C</xref>, <xref ref-type="fig" rid="F6">6E, G</xref>, <xref ref-type="fig" rid="F7">7C</xref>, <xref ref-type="fig" rid="F8">8E, G</xref>). Vulvae transversely ovate, relatively closely located to each other, touching suture of sternites 5/6 (Figs <xref ref-type="fig" rid="F6">6H</xref>, <xref ref-type="fig" rid="F8">8H</xref>). Male pleon narrowly triangular (Figs <xref ref-type="fig" rid="F5">5C</xref>, <xref ref-type="fig" rid="F6">6E</xref>, <xref ref-type="fig" rid="F7">7C</xref>, <xref ref-type="fig" rid="F8">8E</xref>). <abbrev xmlns:xlink="http://www.w3.org/1999/xlink" xlink:title="male first gonopod" id="ABBRID0E2IAG" xlink:type="simple">G1</abbrev> slender, almost reaching or reaching beyond pleonal locking tubercle <italic>in situ</italic> (Figs <xref ref-type="fig" rid="F6">6G</xref>, <xref ref-type="fig" rid="F8">8G</xref>, <xref ref-type="fig" rid="F9">9A, B, D, E</xref>, <xref ref-type="fig" rid="F10">10A–D</xref>); terminal segment slender, subconical, bent outwards, relatively short, ~ 0.4× length of subterminal segment, with distinct groove for <abbrev xmlns:xlink="http://www.w3.org/1999/xlink" xlink:title="male second gonopod" id="ABBRID0ERJAG" xlink:type="simple">G2</abbrev> on ventral side, tip subtruncate, gently recurved upwards, dorsal flap absent (Figs <xref ref-type="fig" rid="F9">9A, B, D, E</xref>, <xref ref-type="fig" rid="F10">10A–D</xref>). <abbrev xmlns:xlink="http://www.w3.org/1999/xlink" xlink:title="male second gonopod" id="ABBRID0E4JAG" xlink:type="simple">G2</abbrev> longer than <abbrev xmlns:xlink="http://www.w3.org/1999/xlink" xlink:title="male first gonopod" id="ABBRID0EBKAG" xlink:type="simple">G1</abbrev>; terminal segment relatively short; subterminal segment ~ 5× length of terminal segment (Fig. <xref ref-type="fig" rid="F9">9C, F</xref>).</p><fig id="F5" position="float" orientation="portrait"><object-id xmlns:xlink="http://www.w3.org/1999/xlink" content-type="doi" xlink:type="simple">10.3897/zookeys.1183.109948.figure5</object-id><object-id xmlns:xlink="http://www.w3.org/1999/xlink" content-type="arpha" xlink:type="simple">2539818F-BA0D-5B60-BE35-CB0516E5AAFC</object-id><label>Figure 5.</label><caption><p><italic><tp:taxon-name><tp:taxon-name-part taxon-name-part-type="genus" reg="Songpotamon">Songpotamon</tp:taxon-name-part><tp:taxon-name-part taxon-name-part-type="species" reg="funingense">funingense</tp:taxon-name-part></tp:taxon-name></italic> gen. et sp. nov., holotype ♂, 27.2 × 21.9 mm (<named-content xmlns:xlink="http://www.w3.org/1999/xlink" content-type="dwc:institutional_code" xlink:title="Jiangsu Key Laboratory for Biodiversity and Biotechnology, College of Life Sciences, Nanjing Normal University" xlink:href="http://grbio.org/institution/nanjing-normal-university" xlink:type="simple">NNU</named-content>-167462-01) <bold>A</bold> overall dorsal view <bold>B</bold> frontal view of cephalothorax <bold>C</bold> overall ventral view. Scale bars: 10 mm.</p></caption><graphic xmlns:xlink="http://www.w3.org/1999/xlink" xlink:href="zookeys-1183-013_article-109948__-g005.jpg" position="float" orientation="portrait" xlink:type="simple" id="oo_926717.jpg"><uri content-type="original_file" xlink:type="simple">https://binary.pensoft.net/fig/926717</uri></graphic></fig><fig id="F6" position="float" orientation="portrait"><object-id xmlns:xlink="http://www.w3.org/1999/xlink" content-type="doi" xlink:type="simple">10.3897/zookeys.1183.109948.figure6</object-id><object-id xmlns:xlink="http://www.w3.org/1999/xlink" content-type="arpha" xlink:type="simple">C7FBD3BB-ED8B-5E05-8D65-E3CDF5D4A8A7</object-id><label>Figure 6.</label><caption><p><italic><tp:taxon-name><tp:taxon-name-part taxon-name-part-type="genus" reg="Songpotamon">Songpotamon</tp:taxon-name-part><tp:taxon-name-part taxon-name-part-type="species" reg="funingense">funingense</tp:taxon-name-part></tp:taxon-name></italic> gen. et sp. nov., holotype ♂, 26.18 × 19.73 mm (<named-content xmlns:xlink="http://www.w3.org/1999/xlink" content-type="dwc:institutional_code" xlink:title="Jiangsu Key Laboratory for Biodiversity and Biotechnology, College of Life Sciences, Nanjing Normal University" xlink:href="http://grbio.org/institution/nanjing-normal-university" xlink:type="simple">NNU</named-content>-3151-01) (<bold>A–E, G</bold>); paratype ♀, 22.6 × 18.0 mm (<named-content xmlns:xlink="http://www.w3.org/1999/xlink" content-type="dwc:institutional_code" xlink:title="Jiangsu Key Laboratory for Biodiversity and Biotechnology, College of Life Sciences, Nanjing Normal University" xlink:href="http://grbio.org/institution/nanjing-normal-university" xlink:type="simple">NNU</named-content>-167462-05) (<bold>F, H</bold>) <bold>A</bold> right chela <bold>B</bold> left chela <bold>C</bold> left third maxilliped <bold>D</bold> right second ambulatory leg <bold>E</bold> anterior thoracic sternum and pleon <bold>F</bold> pleon <bold>G</bold> thoracic sternum with right <abbrev xmlns:xlink="http://www.w3.org/1999/xlink" xlink:title="male first gonopod" id="ABBRID0EYMAG" xlink:type="simple">G1</abbrev><italic>in situ</italic><bold>H</bold> thoracic sternum showing vulvae. Scale bars: 10 mm.</p></caption><graphic xmlns:xlink="http://www.w3.org/1999/xlink" xlink:href="zookeys-1183-013_article-109948__-g006.jpg" position="float" orientation="portrait" xlink:type="simple" id="oo_926718.jpg"><uri content-type="original_file" xlink:type="simple">https://binary.pensoft.net/fig/926718</uri></graphic></fig><fig id="F7" position="float" orientation="portrait"><object-id xmlns:xlink="http://www.w3.org/1999/xlink" content-type="doi" xlink:type="simple">10.3897/zookeys.1183.109948.figure7</object-id><object-id xmlns:xlink="http://www.w3.org/1999/xlink" content-type="arpha" xlink:type="simple">7C7F9E82-EA41-5C0C-8483-2F238E867FEA</object-id><label>Figure 7.</label><caption><p><italic><tp:taxon-name><tp:taxon-name-part taxon-name-part-type="genus" reg="Songpotamon">Songpotamon</tp:taxon-name-part><tp:taxon-name-part taxon-name-part-type="species" reg="malipoense">malipoense</tp:taxon-name-part></tp:taxon-name></italic> gen. et sp. nov., holotype ♂, 21.7 × 16.8 mm (<named-content xmlns:xlink="http://www.w3.org/1999/xlink" content-type="dwc:institutional_code" xlink:title="Jiangsu Key Laboratory for Biodiversity and Biotechnology, College of Life Sciences, Nanjing Normal University" xlink:href="http://grbio.org/institution/nanjing-normal-university" xlink:type="simple">NNU</named-content>-167444-01) <bold>A</bold> overall dorsal view <bold>B</bold> overall frontal view <bold>C</bold> overall ventral view. Scale bars: 10 mm.</p></caption><graphic xmlns:xlink="http://www.w3.org/1999/xlink" xlink:href="zookeys-1183-013_article-109948__-g007.jpg" position="float" orientation="portrait" xlink:type="simple" id="oo_926719.jpg"><uri content-type="original_file" xlink:type="simple">https://binary.pensoft.net/fig/926719</uri></graphic></fig><fig id="F8" position="float" orientation="portrait"><object-id xmlns:xlink="http://www.w3.org/1999/xlink" content-type="doi" xlink:type="simple">10.3897/zookeys.1183.109948.figure8</object-id><object-id xmlns:xlink="http://www.w3.org/1999/xlink" content-type="arpha" xlink:type="simple">342EB85E-B2EC-533F-B9F2-FB28C1613A1F</object-id><label>Figure 8.</label><caption><p><italic><tp:taxon-name><tp:taxon-name-part taxon-name-part-type="genus" reg="Songpotamon">Songpotamon</tp:taxon-name-part><tp:taxon-name-part taxon-name-part-type="species" reg="malipoense">malipoense</tp:taxon-name-part></tp:taxon-name></italic> gen. et sp. nov., holotype ♂, 21.7 × 16.8 mm (<named-content xmlns:xlink="http://www.w3.org/1999/xlink" content-type="dwc:institutional_code" xlink:title="Jiangsu Key Laboratory for Biodiversity and Biotechnology, College of Life Sciences, Nanjing Normal University" xlink:href="http://grbio.org/institution/nanjing-normal-university" xlink:type="simple">NNU</named-content>-167444-01) (<bold>A–E, G</bold>); paratype ♀, 20.7 × 16.7 mm (<named-content xmlns:xlink="http://www.w3.org/1999/xlink" content-type="dwc:institutional_code" xlink:title="Jiangsu Key Laboratory for Biodiversity and Biotechnology, College of Life Sciences, Nanjing Normal University" xlink:href="http://grbio.org/institution/nanjing-normal-university" xlink:type="simple">NNU</named-content>-167444-05) (<bold>F, H</bold>) <bold>A</bold> right chela <bold>B</bold> left chela <bold>C</bold> left third maxilliped <bold>D</bold> right second ambulatory leg <bold>E</bold> anterior thoracic sternum and pleon <bold>F</bold> pleon <bold>G</bold> thoracic sternum with right <abbrev xmlns:xlink="http://www.w3.org/1999/xlink" xlink:title="male first gonopod" id="ABBRID0EUPAG" xlink:type="simple">G1</abbrev><italic>in situ</italic><bold>H</bold> thoracic sternum showing vulvae. Scale bars: 10 mm.</p></caption><graphic xmlns:xlink="http://www.w3.org/1999/xlink" xlink:href="zookeys-1183-013_article-109948__-g008.jpg" position="float" orientation="portrait" xlink:type="simple" id="oo_926720.jpg"><uri content-type="original_file" xlink:type="simple">https://binary.pensoft.net/fig/926720</uri></graphic></fig><fig id="F9" position="float" orientation="portrait"><object-id xmlns:xlink="http://www.w3.org/1999/xlink" content-type="doi" xlink:type="simple">10.3897/zookeys.1183.109948.figure9</object-id><object-id xmlns:xlink="http://www.w3.org/1999/xlink" content-type="arpha" xlink:type="simple">1F751A14-DC73-5374-A6A4-0E543D81BA58</object-id><label>Figure 9.</label><caption><p><italic><tp:taxon-name><tp:taxon-name-part taxon-name-part-type="genus" reg="Songpotamon">Songpotamon</tp:taxon-name-part><tp:taxon-name-part taxon-name-part-type="species" reg="funingense">funingense</tp:taxon-name-part></tp:taxon-name></italic> gen. et sp. nov., holotype ♂, 27.2 × 21.9 mm (<named-content xmlns:xlink="http://www.w3.org/1999/xlink" content-type="dwc:institutional_code" xlink:title="Jiangsu Key Laboratory for Biodiversity and Biotechnology, College of Life Sciences, Nanjing Normal University" xlink:href="http://grbio.org/institution/nanjing-normal-university" xlink:type="simple">NNU</named-content>-167462-01) (<bold>A–C</bold>). <italic><tp:taxon-name><tp:taxon-name-part taxon-name-part-type="genus" reg="Songpotamon">Songpotamon</tp:taxon-name-part><tp:taxon-name-part taxon-name-part-type="species" reg="malipoense">malipoense</tp:taxon-name-part></tp:taxon-name></italic> gen. et sp. nov., holotype ♂, 21.7 × 16.8 mm (<named-content xmlns:xlink="http://www.w3.org/1999/xlink" content-type="dwc:institutional_code" xlink:title="Jiangsu Key Laboratory for Biodiversity and Biotechnology, College of Life Sciences, Nanjing Normal University" xlink:href="http://grbio.org/institution/nanjing-normal-university" xlink:type="simple">NNU</named-content>-167444-01) (<bold>D–F</bold>) <bold>A, D</bold> dorsal view of left <abbrev xmlns:xlink="http://www.w3.org/1999/xlink" xlink:title="male first gonopod" id="ABBRID0ENRAG" xlink:type="simple">G1</abbrev><bold>B, E</bold> ventral view of left <abbrev xmlns:xlink="http://www.w3.org/1999/xlink" xlink:title="male first gonopod" id="ABBRID0ETRAG" xlink:type="simple">G1</abbrev><bold>C, F</bold> dorsal view of left <abbrev xmlns:xlink="http://www.w3.org/1999/xlink" xlink:title="male second gonopod" id="ABBRID0EZRAG" xlink:type="simple">G2</abbrev>. Scale bars: 1 mm.</p></caption><graphic xmlns:xlink="http://www.w3.org/1999/xlink" xlink:href="zookeys-1183-013_article-109948__-g009.jpg" position="float" orientation="portrait" xlink:type="simple" id="oo_926721.jpg"><uri content-type="original_file" xlink:type="simple">https://binary.pensoft.net/fig/926721</uri></graphic></fig></tp:treatment-sec><tp:treatment-sec sec-type="etymology" id="SECID0ECSAG"><title>Etymology.</title><p>The genus is named after the late Prof. Daxiang Song, a senior academician in the Chinese Academy of Sciences, in the honour of his immense contributions to Chinese invertebrate systematics; in arbitrary combination with the genus name <italic><tp:taxon-name><tp:taxon-name-part taxon-name-part-type="genus" reg="Potamon">Potamon</tp:taxon-name-part></tp:taxon-name></italic> Savigny, 1816. Gender of genus neuter.</p></tp:treatment-sec><tp:treatment-sec sec-type="remarks" id="SECID0EPSAG"><title>Remarks.</title><p><italic><tp:taxon-name><tp:taxon-name-part taxon-name-part-type="genus" reg="Songpotamon">Songpotamon</tp:taxon-name-part></tp:taxon-name></italic> gen. nov. is established for <italic><tp:taxon-name><tp:taxon-name-part taxon-name-part-type="genus" reg="Songpotamon">S.</tp:taxon-name-part><tp:taxon-name-part taxon-name-part-type="species" reg="dixuense">dixuense</tp:taxon-name-part></tp:taxon-name></italic> comb. nov. and two new species, <italic><tp:taxon-name><tp:taxon-name-part taxon-name-part-type="genus" reg="Songpotamon">S.</tp:taxon-name-part><tp:taxon-name-part taxon-name-part-type="species" reg="funingense">funingense</tp:taxon-name-part></tp:taxon-name></italic> sp. nov. and <italic><tp:taxon-name><tp:taxon-name-part taxon-name-part-type="genus" reg="Songpotamon">S.</tp:taxon-name-part><tp:taxon-name-part taxon-name-part-type="species" reg="malipoense">malipoense</tp:taxon-name-part></tp:taxon-name></italic> sp. nov. <italic><tp:taxon-name><tp:taxon-name-part taxon-name-part-type="genus" reg="Songpotamon">Songpotamon</tp:taxon-name-part><tp:taxon-name-part taxon-name-part-type="species" reg="dixuense">dixuense</tp:taxon-name-part></tp:taxon-name></italic> comb. nov. was previously in <italic><tp:taxon-name><tp:taxon-name-part taxon-name-part-type="genus" reg="Parvuspotamon">Parvuspotamon</tp:taxon-name-part></tp:taxon-name></italic>, but here transferred to <italic><tp:taxon-name><tp:taxon-name-part taxon-name-part-type="genus" reg="Songpotamon">Songpotamon</tp:taxon-name-part></tp:taxon-name></italic> gen. nov. because it possesses the key generic characters of the new genus, which includes, the medium body size (adult carapace width 19–27 mm), the third maxilliped exopod lacking a flagellum, the external orbital angle being bluntly triangular, the slender <abbrev xmlns:xlink="http://www.w3.org/1999/xlink" xlink:title="male first gonopod" id="ABBRID0EWUAG" xlink:type="simple">G1</abbrev> shape, and the terminal segment being subconical and with a groove for <abbrev xmlns:xlink="http://www.w3.org/1999/xlink" xlink:title="male second gonopod" id="ABBRID0E1UAG" xlink:type="simple">G2</abbrev> on the ventral side (cf. <xref ref-type="bibr" rid="B25">Naruse et al. 2018</xref>: figs 24–27).</p><p><italic><tp:taxon-name><tp:taxon-name-part taxon-name-part-type="genus" reg="Songpotamon">Songpotamon</tp:taxon-name-part></tp:taxon-name></italic> gen. nov. can easily be distinguished from <italic><tp:taxon-name><tp:taxon-name-part taxon-name-part-type="genus" reg="Parvuspotamon">Parvuspotamon</tp:taxon-name-part></tp:taxon-name></italic> by the following characters: 1) carapace dorsal surface with scattered pits (Figs <xref ref-type="fig" rid="F5">5A</xref>, <xref ref-type="fig" rid="F7">7A</xref>; cf. <xref ref-type="bibr" rid="B25">Naruse et al. 2018</xref>: fig. 25A) (vs smooth; Figs <xref ref-type="fig" rid="F2">2A</xref>, <xref ref-type="fig" rid="F4">4A</xref>); 2) outer margin of the external orbital angle separated from the anterolateral margin of the carapace by the shallow cleft (Figs <xref ref-type="fig" rid="F5">5A</xref>, <xref ref-type="fig" rid="F7">7A</xref>; cf. <xref ref-type="bibr" rid="B25">Naruse et al. 2018</xref>: fig. 25A) (vs confluent with each other; Figs <xref ref-type="fig" rid="F2">2A</xref>, <xref ref-type="fig" rid="F4">4A</xref>); 3) vulvae relatively close located to each other (Figs <xref ref-type="fig" rid="F6">6H</xref>, <xref ref-type="fig" rid="F8">8H</xref>; cf. <xref ref-type="bibr" rid="B25">Naruse et al. 2018</xref>: fig. 27) (vs relatively widely located from each other; Fig. <xref ref-type="fig" rid="F3">3F</xref>); 4) <abbrev xmlns:xlink="http://www.w3.org/1999/xlink" xlink:title="male first gonopod" id="ABBRID0EKXAG" xlink:type="simple">G1</abbrev> terminal segment relatively shorter, ~ 0.4× the length of the subterminal segment, with a truncated tip (Figs <xref ref-type="fig" rid="F9">9A, B, D, E</xref>, <xref ref-type="fig" rid="F10">10A–D</xref>; cf. <xref ref-type="bibr" rid="B25">Naruse et al. 2018</xref>: fig. 26A–D) (vs relatively longer, ~ 0.6× the length of the subterminal segment, with a rounded tip; Figs <xref ref-type="fig" rid="F3">3H, I</xref>, <xref ref-type="fig" rid="F4">4D–G</xref>); 5) <abbrev xmlns:xlink="http://www.w3.org/1999/xlink" xlink:title="male first gonopod" id="ABBRID0ECYAG" xlink:type="simple">G1</abbrev> terminal segment bent outwards but with the tip gently recurved upwards, the inner margin being straight to gently curved (Figs <xref ref-type="fig" rid="F9">9A, B, D, E</xref>, <xref ref-type="fig" rid="F10">10A–D</xref>; cf. <xref ref-type="bibr" rid="B25">Naruse et al. 2018</xref>: fig. 26 A–D) (vs bent inwards, with the inner margin being strongly concave; Figs <xref ref-type="fig" rid="F3">3H, I</xref>, <xref ref-type="fig" rid="F4">4D–G</xref>); and 6) groove for <abbrev xmlns:xlink="http://www.w3.org/1999/xlink" xlink:title="male second gonopod" id="ABBRID0E1YAG" xlink:type="simple">G2</abbrev> on the <abbrev xmlns:xlink="http://www.w3.org/1999/xlink" xlink:title="male first gonopod" id="ABBRID0E5YAG" xlink:type="simple">G1</abbrev> terminal segment clearly visible in the ventral view (Figs <xref ref-type="fig" rid="F9">9 B, E</xref>, <xref ref-type="fig" rid="F10">10B, D</xref>; cf. <xref ref-type="bibr" rid="B25">Naruse et al. 2018</xref>: fig. 26A, B) (vs not visible; Figs <xref ref-type="fig" rid="F3">3I</xref>, <xref ref-type="fig" rid="F4">4E, G</xref>).</p><p>Furthermore, <italic><tp:taxon-name><tp:taxon-name-part taxon-name-part-type="genus" reg="Songpotamon">Songpotamon</tp:taxon-name-part></tp:taxon-name></italic> gen. nov. is most likely to be confused with <italic><tp:taxon-name><tp:taxon-name-part taxon-name-part-type="genus" reg="Chinapotamon">Chinapotamon</tp:taxon-name-part></tp:taxon-name></italic> Dai &amp; Naiyanetr, 1994, as both the genera have a very similar carapace physiognomy, and their <abbrev xmlns:xlink="http://www.w3.org/1999/xlink" xlink:title="male first gonopod" id="ABBRID0EG1AG" xlink:type="simple">G1</abbrev> terminal segment is subconical, with the groove for <abbrev xmlns:xlink="http://www.w3.org/1999/xlink" xlink:title="male second gonopod" id="ABBRID0EK1AG" xlink:type="simple">G2</abbrev> visible in the ventral view. The new genus, <italic><tp:taxon-name><tp:taxon-name-part taxon-name-part-type="genus" reg="Songpotamon">Songpotamon</tp:taxon-name-part></tp:taxon-name></italic> gen. nov., is nevertheless distinguished from <italic><tp:taxon-name><tp:taxon-name-part taxon-name-part-type="genus" reg="Chinapotamon">Chinapotamon</tp:taxon-name-part></tp:taxon-name></italic> by the following characters: 1) carapace relatively high (Figs <xref ref-type="fig" rid="F5">5B</xref>, <xref ref-type="fig" rid="F7">7B</xref>) (vs relatively low); 2) ambulatory legs relatively stout (Figs <xref ref-type="fig" rid="F5">5A, C</xref>, <xref ref-type="fig" rid="F6">6D</xref>, <xref ref-type="fig" rid="F7">7A, C</xref>, <xref ref-type="fig" rid="F8">8D</xref>) (vs relatively slender); 3) anterolateral margin of the carapace being less convex (Figs <xref ref-type="fig" rid="F5">5A</xref>, <xref ref-type="fig" rid="F7">7A</xref>) (vs strongly convex); 4) third maxilliped exopod without flagellum (Figs <xref ref-type="fig" rid="F6">6C</xref>, <xref ref-type="fig" rid="F8">8C</xref>) (vs with well-developed flagellum); 5) thoracic sternites 3/4 with incomplete but distinct groove demarcating suture (Figs <xref ref-type="fig" rid="F5">5C</xref>, <xref ref-type="fig" rid="F6">6E, G</xref>, <xref ref-type="fig" rid="F7">7C</xref>, <xref ref-type="fig" rid="F8">8E, G</xref>) (vs groove demarcating suture absent); and 6) <abbrev xmlns:xlink="http://www.w3.org/1999/xlink" xlink:title="male first gonopod" id="ABBRID0EU3AG" xlink:type="simple">G1</abbrev> terminal segment gently curved outwards (Figs <xref ref-type="fig" rid="F9">9A, B, D, E</xref>, <xref ref-type="fig" rid="F10">10A–D</xref>) (vs strongly bent outwards) (cf. <xref ref-type="bibr" rid="B9">Dai 1999</xref>: figs 42–47; <xref ref-type="bibr" rid="B27">Ng 2017</xref>: figs 2–4, 6–8; <xref ref-type="bibr" rid="B44">Zou et al. 2018</xref>: figs 2–6).</p></tp:treatment-sec><tp:treatment-sec sec-type="distribution" id="SECID0EM4AG"><title>Geographic distribution.</title><p><italic><tp:taxon-name><tp:taxon-name-part taxon-name-part-type="genus" reg="Songpotamon">Songpotamon</tp:taxon-name-part></tp:taxon-name></italic> gen. nov. is known from Wenshan Prefecture, eastern Yunnan Province, southwest China.</p></tp:treatment-sec><tp:treatment-sec><!--Section generated to contain objects referenced in tp:taxon-treatment.--><fig id="F10" position="float" orientation="portrait"><object-id xmlns:xlink="http://www.w3.org/1999/xlink" content-type="doi" xlink:type="simple">10.3897/zookeys.1183.109948.figure10</object-id><object-id xmlns:xlink="http://www.w3.org/1999/xlink" content-type="arpha" xlink:type="simple">B5E1D986-A4E6-57D9-94E0-F08B7586CC29</object-id><label>Figure 10.</label><caption><p><italic><tp:taxon-name><tp:taxon-name-part taxon-name-part-type="genus" reg="Songpotamon">Songpotamon</tp:taxon-name-part><tp:taxon-name-part taxon-name-part-type="species" reg="funingense">funingense</tp:taxon-name-part></tp:taxon-name></italic> gen. et sp. nov., holotype ♂, 27.2 × 21.9 mm (<named-content xmlns:xlink="http://www.w3.org/1999/xlink" content-type="dwc:institutional_code" xlink:title="Jiangsu Key Laboratory for Biodiversity and Biotechnology, College of Life Sciences, Nanjing Normal University" xlink:href="http://grbio.org/institution/nanjing-normal-university" xlink:type="simple">NNU</named-content>-167462-01) (<bold>A, B</bold>). <italic><tp:taxon-name><tp:taxon-name-part taxon-name-part-type="genus" reg="Songpotamon">Songpotamon</tp:taxon-name-part><tp:taxon-name-part taxon-name-part-type="species" reg="malipoense">malipoense</tp:taxon-name-part></tp:taxon-name></italic> gen. et sp. nov., holotype ♂, 21.7 × 16.8 mm (<named-content xmlns:xlink="http://www.w3.org/1999/xlink" content-type="dwc:institutional_code" xlink:title="Jiangsu Key Laboratory for Biodiversity and Biotechnology, College of Life Sciences, Nanjing Normal University" xlink:href="http://grbio.org/institution/nanjing-normal-university" xlink:type="simple">NNU</named-content>-167444-01) (<bold>C, D</bold>) <bold>A, C</bold> dorsal view of left <abbrev xmlns:xlink="http://www.w3.org/1999/xlink" xlink:title="male first gonopod" id="ABBRID0E6RBG" xlink:type="simple">G1</abbrev><bold>B, D</bold> ventral view of left <abbrev xmlns:xlink="http://www.w3.org/1999/xlink" xlink:title="male first gonopod" id="ABBRID0EFSBG" xlink:type="simple">G1</abbrev>. Scale bars: 1 mm.</p></caption><graphic xmlns:xlink="http://www.w3.org/1999/xlink" xlink:href="zookeys-1183-013_article-109948__-g010.jpg" position="float" orientation="portrait" xlink:type="simple" id="oo_926722.jpg"><uri content-type="original_file" xlink:type="simple">https://binary.pensoft.net/fig/926722</uri></graphic></fig><fig id="F2" position="float" orientation="portrait"><object-id xmlns:xlink="http://www.w3.org/1999/xlink" content-type="doi" xlink:type="simple">10.3897/zookeys.1183.109948.figure2</object-id><object-id xmlns:xlink="http://www.w3.org/1999/xlink" content-type="arpha" xlink:type="simple">A31C7AC6-B73F-5FD5-AF3D-98F004556A01</object-id><label>Figure 2.</label><caption><p><italic><tp:taxon-name><tp:taxon-name-part taxon-name-part-type="genus" reg="Parvuspotamon">Parvuspotamon</tp:taxon-name-part><tp:taxon-name-part taxon-name-part-type="species" reg="yuxiense">yuxiense</tp:taxon-name-part></tp:taxon-name></italic> Dai &amp; Bo, 1994, ♂, 26.18 × 19.73 mm (<named-content xmlns:xlink="http://www.w3.org/1999/xlink" content-type="dwc:institutional_code" xlink:title="Jiangsu Key Laboratory for Biodiversity and Biotechnology, College of Life Sciences, Nanjing Normal University" xlink:href="http://grbio.org/institution/nanjing-normal-university" xlink:type="simple">NNU</named-content>-3151-01) <bold>A</bold> overall dorsal view <bold>B</bold> overall frontal view <bold>C</bold> overall ventral view. Scale bars: 10 mm.</p></caption><graphic xmlns:xlink="http://www.w3.org/1999/xlink" xlink:href="zookeys-1183-013_article-109948__-g002.jpg" position="float" orientation="portrait" xlink:type="simple" id="oo_926714.jpg"><uri content-type="original_file" xlink:type="simple">https://binary.pensoft.net/fig/926714</uri></graphic></fig><fig id="F4" position="float" orientation="portrait"><object-id xmlns:xlink="http://www.w3.org/1999/xlink" content-type="doi" xlink:type="simple">10.3897/zookeys.1183.109948.figure4</object-id><object-id xmlns:xlink="http://www.w3.org/1999/xlink" content-type="arpha" xlink:type="simple">8F7316C4-ECC7-5E84-927E-D302837FC134</object-id><label>Figure 4.</label><caption><p><italic><tp:taxon-name><tp:taxon-name-part taxon-name-part-type="genus" reg="Parvuspotamon">Parvuspotamon</tp:taxon-name-part><tp:taxon-name-part taxon-name-part-type="species" reg="yuxiense">yuxiense</tp:taxon-name-part></tp:taxon-name></italic> Dai &amp; Bo, 1994, holotype ♂, 15.7 × 12.9 mm (CB05138 YN 9091116A) <bold>A</bold> overall dorsal view <bold>B</bold> overall frontal view <bold>C</bold> overall ventral view <bold>D</bold> dorsal view of left <abbrev xmlns:xlink="http://www.w3.org/1999/xlink" xlink:title="male first gonopod" id="ABBRID0E2LAE" xlink:type="simple">G1</abbrev><bold>E</bold> ventral view of left <abbrev xmlns:xlink="http://www.w3.org/1999/xlink" xlink:title="male first gonopod" id="ABBRID0EBMAE" xlink:type="simple">G1</abbrev><bold>F</bold> dorsal view of left <abbrev xmlns:xlink="http://www.w3.org/1999/xlink" xlink:title="male first gonopod" id="ABBRID0EHMAE" xlink:type="simple">G1</abbrev> distal portion <bold>G</bold> ventral view of left <abbrev xmlns:xlink="http://www.w3.org/1999/xlink" xlink:title="male first gonopod" id="ABBRID0ENMAE" xlink:type="simple">G1</abbrev> distal portion. Scale bars: 10 mm (<bold>A–C</bold>); 1 mm (<bold>D–G</bold>).</p></caption><graphic xmlns:xlink="http://www.w3.org/1999/xlink" xlink:href="zookeys-1183-013_article-109948__-g004.jpg" position="float" orientation="portrait" xlink:type="simple" id="oo_926716.jpg"><uri content-type="original_file" xlink:type="simple">https://binary.pensoft.net/fig/926716</uri></graphic></fig><fig id="F3" position="float" orientation="portrait"><object-id xmlns:xlink="http://www.w3.org/1999/xlink" content-type="doi" xlink:type="simple">10.3897/zookeys.1183.109948.figure3</object-id><object-id xmlns:xlink="http://www.w3.org/1999/xlink" content-type="arpha" xlink:type="simple">74A16773-02C0-5CBD-89B0-7D5083998DA3</object-id><label>Figure 3.</label><caption><p><italic><tp:taxon-name><tp:taxon-name-part taxon-name-part-type="genus" reg="Parvuspotamon">Parvuspotamon</tp:taxon-name-part><tp:taxon-name-part taxon-name-part-type="species" reg="yuxiense">yuxiense</tp:taxon-name-part></tp:taxon-name></italic> Dai &amp; Bo, 1994, ♂, 26.18 × 19.73 mm (<named-content xmlns:xlink="http://www.w3.org/1999/xlink" content-type="dwc:institutional_code" xlink:title="Jiangsu Key Laboratory for Biodiversity and Biotechnology, College of Life Sciences, Nanjing Normal University" xlink:href="http://grbio.org/institution/nanjing-normal-university" xlink:type="simple">NNU</named-content>-3151-01) (<bold>A–C, E, G–J</bold>); ♀, 22.82 × 16.98 mm (<named-content xmlns:xlink="http://www.w3.org/1999/xlink" content-type="dwc:institutional_code" xlink:title="Jiangsu Key Laboratory for Biodiversity and Biotechnology, College of Life Sciences, Nanjing Normal University" xlink:href="http://grbio.org/institution/nanjing-normal-university" xlink:type="simple">NNU</named-content>-3151-05) (<bold>D, F</bold>) <bold>A</bold> right chela <bold>B</bold> left chela <bold>C</bold> anterior thoracic sternum and pleon <bold>D</bold> pleon <bold>E</bold> thoracic sternum with right <abbrev xmlns:xlink="http://www.w3.org/1999/xlink" xlink:title="male first gonopod" id="ABBRID0E2JAE" xlink:type="simple">G1</abbrev><italic>in situ</italic><bold>F</bold> thoracic sternum showing vulvae <bold>G</bold> left third maxilliped <bold>H</bold> dorsal view of left <abbrev xmlns:xlink="http://www.w3.org/1999/xlink" xlink:title="male first gonopod" id="ABBRID0EHKAE" xlink:type="simple">G1</abbrev><bold>I</bold> ventral view of left <abbrev xmlns:xlink="http://www.w3.org/1999/xlink" xlink:title="male first gonopod" id="ABBRID0ENKAE" xlink:type="simple">G1</abbrev><bold>J</bold> dorsal view of left <abbrev xmlns:xlink="http://www.w3.org/1999/xlink" xlink:title="male second gonopod" id="ABBRID0ETKAE" xlink:type="simple">G2</abbrev>. Scale bars: 10 mm (<bold>A–F</bold>); 1 mm (<bold>G–J</bold>).</p></caption><graphic xmlns:xlink="http://www.w3.org/1999/xlink" xlink:href="zookeys-1183-013_article-109948__-g003.jpg" position="float" orientation="portrait" xlink:type="simple" id="oo_926715.jpg"><uri content-type="original_file" xlink:type="simple">https://binary.pensoft.net/fig/926715</uri></graphic></fig></tp:treatment-sec><ref-list><ref id="B25"><mixed-citation xmlns:xlink="http://www.w3.org/1999/xlink" xlink:type="simple"><person-group><name name-style="western"><surname>Naruse</surname><given-names>T</given-names></name><name name-style="western"><surname>Chia</surname><given-names>JE</given-names></name><name name-style="western"><surname>Zhou</surname><given-names>XM</given-names></name></person-group> (<year>2018</year>) Biodiversity surveys reveal eight new species of freshwater crabs (<tp:taxon-name><tp:taxon-name-part taxon-name-part-type="order">Decapoda</tp:taxon-name-part></tp:taxon-name>: <tp:taxon-name><tp:taxon-name-part taxon-name-part-type="infraorder">Brachyura</tp:taxon-name-part></tp:taxon-name>: <tp:taxon-name><tp:taxon-name-part taxon-name-part-type="family">Potamidae</tp:taxon-name-part></tp:taxon-name>) from Yunnan Province, China. PeerJ 6: e5497. <ext-link xlink:href="10.7717/peerj.5497" ext-link-type="doi" xlink:type="simple">https://doi.org/10.7717/peerj.5497</ext-link></mixed-citation></ref><ref id="B9"><mixed-citation xmlns:xlink="http://www.w3.org/1999/xlink" xlink:type="simple"><person-group><name name-style="western"><surname>Dai</surname><given-names>AY</given-names></name></person-group> (<year>1999</year>) Fauna Sinica: <tp:taxon-name><tp:taxon-name-part taxon-name-part-type="phylum">Arthropoda</tp:taxon-name-part></tp:taxon-name><tp:taxon-name><tp:taxon-name-part taxon-name-part-type="subphylum">Crustacea</tp:taxon-name-part></tp:taxon-name><tp:taxon-name><tp:taxon-name-part taxon-name-part-type="class">Malacostraca</tp:taxon-name-part></tp:taxon-name><tp:taxon-name><tp:taxon-name-part taxon-name-part-type="order">Decapoda</tp:taxon-name-part></tp:taxon-name><tp:taxon-name><tp:taxon-name-part taxon-name-part-type="family">Parathelphusidae</tp:taxon-name-part></tp:taxon-name><tp:taxon-name><tp:taxon-name-part taxon-name-part-type="family">Potamidae</tp:taxon-name-part></tp:taxon-name>. Science Press, Beijing, China. [In Chinese with English summary]</mixed-citation></ref><ref id="B27"><mixed-citation xmlns:xlink="http://www.w3.org/1999/xlink" xlink:type="simple"><person-group><name name-style="western"><surname>Ng</surname><given-names>PKL</given-names></name></person-group> (<year>2017</year>) <article-title>Descriptions of two new cavernicolous species of <italic><tp:taxon-name><tp:taxon-name-part taxon-name-part-type="genus">Chinapotamon</tp:taxon-name-part></tp:taxon-name></italic> Dai &amp; Naiyanetr, 1994 (<tp:taxon-name><tp:taxon-name-part taxon-name-part-type="subphylum">Crustacea</tp:taxon-name-part></tp:taxon-name>: <tp:taxon-name><tp:taxon-name-part taxon-name-part-type="infraorder">Brachyura</tp:taxon-name-part></tp:taxon-name>: <tp:taxon-name><tp:taxon-name-part taxon-name-part-type="family">Potamidae</tp:taxon-name-part></tp:taxon-name>) from China.</article-title><source>Crustacean Research</source><volume>46</volume>(<issue>0</issue>): <fpage>1</fpage>–<lpage>16</lpage>. <ext-link xlink:href="10.18353/crustacea.46.0_1" ext-link-type="doi" xlink:type="simple">https://doi.org/10.18353/crustacea.46.0_1</ext-link></mixed-citation></ref><ref id="B44"><mixed-citation xmlns:xlink="http://www.w3.org/1999/xlink" xlink:type="simple"><person-group><name name-style="western"><surname>Zou</surname><given-names>JX</given-names></name><name name-style="western"><surname>Bai</surname><given-names>J</given-names></name><name name-style="western"><surname>Zhou</surname><given-names>XM</given-names></name></person-group> (<year>2018</year>) A new species of karst-dwelling freshwater crab of the genus <italic><tp:taxon-name><tp:taxon-name-part taxon-name-part-type="genus">Chinapotamon</tp:taxon-name-part></tp:taxon-name></italic> Dai &amp; Naiyanetr, 1994 (<tp:taxon-name><tp:taxon-name-part taxon-name-part-type="subphylum">Crustacea</tp:taxon-name-part></tp:taxon-name>: <tp:taxon-name><tp:taxon-name-part taxon-name-part-type="order">Decapoda</tp:taxon-name-part></tp:taxon-name>: <tp:taxon-name><tp:taxon-name-part taxon-name-part-type="infraorder">Brachyura</tp:taxon-name-part></tp:taxon-name>: <tp:taxon-name><tp:taxon-name-part taxon-name-part-type="family">Potamidae</tp:taxon-name-part></tp:taxon-name>), from Guizhou, southwest China. PeerJ 6: e5947. <ext-link xlink:href="10.7717/peerj.5947" ext-link-type="doi" xlink:type="simple">https://doi.org/10.7717/peerj.5947</ext-link></mixed-citation></ref></ref-list></tp:taxon-treatment>
