# Supplementary material for: ﻿A taxonomic revision of the freshwater crab genus Parvuspotamon Dai & Bo, 1994 (Decapoda, Brachyura, Potamidae), with descriptions of a new genus and two new species
Source: Zookeys. 2023 Oct 26;1183:13–38. doi: 10.3897/zookeys.1183.109948 (PMC10696613; doi:10.3897/zookeys.1183.109948)
Supplement: XML Treatment for Songpotamon funingense [file zookeys.1183.109948-treatment4.xml]

<!DOCTYPE tp:taxon-treatment
  PUBLIC "-//TaxonX//DTD Taxonomic Treatment Publishing DTD v0 20100105//EN" "tax-treatment-NSO.dtd">
<tp:taxon-treatment xmlns:tp="http://www.plazi.org/taxpub"><tp:treatment-meta><kwd-group><label>Taxon classification</label><kwd>
              <named-content content-type="kingdom">Animalia</named-content>
            </kwd><kwd>
              <named-content content-type="order">Decapoda</named-content>
            </kwd><kwd>
              <named-content content-type="family">Potamidae</named-content>
            </kwd></kwd-group><mixed-citation publication-type="journal"><person-group><name><surname>Shi</surname><given-names>Boyang</given-names></name><name><surname>Pan</surname><given-names>Da</given-names></name><name><surname>Sun</surname><given-names>Hongying</given-names></name></person-group><article-title>﻿A taxonomic revision of the freshwater crab genus <italic><tp:taxon-name><tp:taxon-name-part taxon-name-part-type="genus" reg="Parvuspotamon">Parvuspotamon</tp:taxon-name-part></tp:taxon-name></italic> Dai &amp; Bo, 1994 (<tp:taxon-name><tp:taxon-name-part taxon-name-part-type="order">Decapoda</tp:taxon-name-part></tp:taxon-name>, <tp:taxon-name><tp:taxon-name-part taxon-name-part-type="infraorder">Brachyura</tp:taxon-name-part></tp:taxon-name>, <tp:taxon-name><tp:taxon-name-part taxon-name-part-type="family">Potamidae</tp:taxon-name-part></tp:taxon-name>), with descriptions of a new genus and two new species</article-title><source>Zookeys</source><day>26</day><month>10</month><year>2023</year><volume>1183</volume><fpage>13</fpage><lpage>38</lpage><pub-id pub-id-type="doi">10.3897/zookeys.1183.109948</pub-id></mixed-citation></tp:treatment-meta><tp:nomenclature><label>﻿</label><tp:taxon-name>
            <object-id xmlns:xlink="http://www.w3.org/1999/xlink" content-type="arpha" xlink:type="simple">91B34950-FA06-509E-9383-6E8BD63C6FFE</object-id>
            <tp:taxon-name-part taxon-name-part-type="genus" reg="Songpotamon">Songpotamon</tp:taxon-name-part>
            <tp:taxon-name-part taxon-name-part-type="species" reg="funingense">funingense</tp:taxon-name-part>
            <object-id xmlns:xlink="http://www.w3.org/1999/xlink" content-type="zoobank" xlink:type="simple">https://zoobank.org/8C1EEA1D-F6D9-4256-B0D4-1599AA753C99</object-id>
          </tp:taxon-name><tp:taxon-authority>gen. et</tp:taxon-authority><tp:taxon-status xmlns:xlink="http://www.w3.org/1999/xlink" xlink:type="simple">sp. nov.</tp:taxon-status><xref ref-type="fig" rid="F5">Figs 5</xref><xref ref-type="fig" rid="F6">, 6</xref><xref ref-type="fig" rid="F9">, 9A–C</xref><xref ref-type="fig" rid="F10">, 10A, B</xref></tp:nomenclature><tp:treatment-sec sec-type="type material" id="SECID0ET6AG"><title>Type material.</title><p><bold><italic>Holotype</italic>.</bold> China • ♂, 27.2 × 21.9 mm; Yunnan Province, Wenshan Prefecture, Funing County, Tianwan Township; 23.20°N, 104.87°E; altitude 880 m <abbrev xmlns:xlink="http://www.w3.org/1999/xlink" xlink:title="above sea level" id="ABBRID0E56AG" xlink:type="simple">asl</abbrev>.; 22 Oct. 2020; Boyang Shi, Ruxiao Wang, and Hongying Sun leg.; GenBank: <ext-link xmlns:xlink="http://www.w3.org/1999/xlink" xlink:href="OR469050" ext-link-type="gen" xlink:type="simple">OR469050</ext-link>; <named-content xmlns:xlink="http://www.w3.org/1999/xlink" content-type="dwc:institutional_code" xlink:title="Jiangsu Key Laboratory for Biodiversity and Biotechnology, College of Life Sciences, Nanjing Normal University" xlink:href="http://grbio.org/institution/nanjing-normal-university" xlink:type="simple">NNU</named-content>-167462-01.</p><p><bold><italic>Paratype</italic>.</bold> China • ♂, 25.2 × 20.9 mm; same collection data as for holotype; GenBank: <ext-link xmlns:xlink="http://www.w3.org/1999/xlink" xlink:href="OR469051" ext-link-type="gen" xlink:type="simple">OR469051</ext-link>; <named-content xmlns:xlink="http://www.w3.org/1999/xlink" content-type="dwc:institutional_code" xlink:title="Jiangsu Key Laboratory for Biodiversity and Biotechnology, College of Life Sciences, Nanjing Normal University" xlink:href="http://grbio.org/institution/nanjing-normal-university" xlink:type="simple">NNU</named-content>-167462-02 • ♂, 26.6 × 21.0 mm; same collection data as for holotype; GenBank: <ext-link xmlns:xlink="http://www.w3.org/1999/xlink" xlink:href="OR469057" ext-link-type="gen" xlink:type="simple">OR469057</ext-link>; <named-content xmlns:xlink="http://www.w3.org/1999/xlink" content-type="dwc:institutional_code" xlink:title="Jiangsu Key Laboratory for Biodiversity and Biotechnology, College of Life Sciences, Nanjing Normal University" xlink:href="http://grbio.org/institution/nanjing-normal-university" xlink:type="simple">NNU</named-content>-167462-03 • ♂, 23.5 × 19.1 mm; same collection data as for holotype; GenBank: <ext-link xmlns:xlink="http://www.w3.org/1999/xlink" xlink:href="OR469058" ext-link-type="gen" xlink:type="simple">OR469058</ext-link>; <named-content xmlns:xlink="http://www.w3.org/1999/xlink" content-type="dwc:institutional_code" xlink:title="Jiangsu Key Laboratory for Biodiversity and Biotechnology, College of Life Sciences, Nanjing Normal University" xlink:href="http://grbio.org/institution/nanjing-normal-university" xlink:type="simple">NNU</named-content>-167462-04 • ♀, 22.6 × 18.0 mm; same collection data as for holotype; <named-content xmlns:xlink="http://www.w3.org/1999/xlink" content-type="dwc:institutional_code" xlink:title="Jiangsu Key Laboratory for Biodiversity and Biotechnology, College of Life Sciences, Nanjing Normal University" xlink:href="http://grbio.org/institution/nanjing-normal-university" xlink:type="simple">NNU</named-content>-167462-05 • ♀, 24.6 × 19.7 mm; same collection data as for holotype; <named-content xmlns:xlink="http://www.w3.org/1999/xlink" content-type="dwc:institutional_code" xlink:title="Jiangsu Key Laboratory for Biodiversity and Biotechnology, College of Life Sciences, Nanjing Normal University" xlink:href="http://grbio.org/institution/nanjing-normal-university" xlink:type="simple">NNU</named-content>-167462-06 • ♂, 22.2 × 17.8 mm; Yunnan Province, Wenshan Prefecture, Funing County, Longbo Township; <named-content xmlns:xlink="http://www.w3.org/1999/xlink" content-type="dwc:verbatimCoordinates" xlink:type="simple"><named-content content-type="geo-json" specific-use="{&#34;type&#34;:&#34;Point&#34;,&#34;coordinates&#34;:[105.460000,23.310000]}" id="NCID0EYBBG" xlink:type="simple">23.31°N, 105.46°E</named-content></named-content>; altitude 1611 m <abbrev xmlns:xlink="http://www.w3.org/1999/xlink" xlink:title="above sea level" id="ABBRID0E4BBG" xlink:type="simple">asl</abbrev>.; 24 Oct. 2020; Boyang Shi, Ruxiao Wang, and Hongying Sun leg.; GenBank: <ext-link xmlns:xlink="http://www.w3.org/1999/xlink" xlink:href="OR469054" ext-link-type="gen" xlink:type="simple">OR469054</ext-link>; <named-content xmlns:xlink="http://www.w3.org/1999/xlink" content-type="dwc:institutional_code" xlink:title="Jiangsu Key Laboratory for Biodiversity and Biotechnology, College of Life Sciences, Nanjing Normal University" xlink:href="http://grbio.org/institution/nanjing-normal-university" xlink:type="simple">NNU</named-content>-167533-01 • ♂, 21.5 × 17.7 mm; same collection data as for <named-content xmlns:xlink="http://www.w3.org/1999/xlink" content-type="dwc:institutional_code" xlink:title="Jiangsu Key Laboratory for Biodiversity and Biotechnology, College of Life Sciences, Nanjing Normal University" xlink:href="http://grbio.org/institution/nanjing-normal-university" xlink:type="simple">NNU</named-content>-167533-01; GenBank: <ext-link xmlns:xlink="http://www.w3.org/1999/xlink" xlink:href="OR469055" ext-link-type="gen" xlink:type="simple">OR469055</ext-link>; <named-content xmlns:xlink="http://www.w3.org/1999/xlink" content-type="dwc:institutional_code" xlink:title="Jiangsu Key Laboratory for Biodiversity and Biotechnology, College of Life Sciences, Nanjing Normal University" xlink:href="http://grbio.org/institution/nanjing-normal-university" xlink:type="simple">NNU</named-content>-167533-02 • ♀, 20.8 × 16.4 mm; same collection data as for <named-content xmlns:xlink="http://www.w3.org/1999/xlink" content-type="dwc:institutional_code" xlink:title="Jiangsu Key Laboratory for Biodiversity and Biotechnology, College of Life Sciences, Nanjing Normal University" xlink:href="http://grbio.org/institution/nanjing-normal-university" xlink:type="simple">NNU</named-content>-167533-01; <named-content xmlns:xlink="http://www.w3.org/1999/xlink" content-type="dwc:institutional_code" xlink:title="Jiangsu Key Laboratory for Biodiversity and Biotechnology, College of Life Sciences, Nanjing Normal University" xlink:href="http://grbio.org/institution/nanjing-normal-university" xlink:type="simple">NNU</named-content>-167533-03.</p></tp:treatment-sec><tp:treatment-sec sec-type="diagnosis" id="SECID0E6CBG"><title>Diagnosis.</title><p>Medium sized (adult carapace width 21–27 mm, <italic>n</italic> = 9). Carapace broader than long, ovate; dorsal surface convex, smooth, pitted, regions not clear; branchial regions swollen (Fig. <xref ref-type="fig" rid="F5">5A</xref>). Postorbital and epigastric cristae low, not confluent, separated by weak shallow groove (Fig. <xref ref-type="fig" rid="F5">5A</xref>); epigastric cristae weakly developed, straight, separated by shallow inverted Y-shaped groove; postorbital cristae low, rugose (Fig. <xref ref-type="fig" rid="F5">5A</xref>). External orbital angle bluntly triangular, outer margin convex, separated from anterolateral margin of carapace by shallow cleft (Fig. <xref ref-type="fig" rid="F5">5A</xref>). Anterolateral margin of carapace convex, generally smooth, weakly cristate; posterolateral margins gently converging, smooth (Fig. <xref ref-type="fig" rid="F5">5A</xref>). Orbits large; supraorbital and infraorbital margins smooth (Fig. <xref ref-type="fig" rid="F5">5B</xref>); sub-orbital, sub-hepatic and pterygostomial regions smooth or weakly rugose (Fig. <xref ref-type="fig" rid="F5">5B, C</xref>). Antennular fossae rectangular in anterior view; median lobe of epistome posterior margin low, rounded (Fig. <xref ref-type="fig" rid="F5">5B</xref>). Exopod of third maxilliped reaching beyond anterolateral corner of ischium, without flagellum (Fig. <xref ref-type="fig" rid="F6">6C</xref>). Thoracic sternites 3/4 in male fused except for relatively deep, incomplete groove demarcating suture (Figs <xref ref-type="fig" rid="F5">5C</xref>, <xref ref-type="fig" rid="F6">6E, G</xref>). Vulvae transversely ovate, closely located to each other, touching suture of sternites 5/6, opened obliquely ~ 45° upwards (Fig. <xref ref-type="fig" rid="F6">6H</xref>). Male pleon narrowly triangular; somite 6 relatively narrow, width ~ 2.4× as length (Fig. <xref ref-type="fig" rid="F5">5C</xref>). <abbrev xmlns:xlink="http://www.w3.org/1999/xlink" xlink:title="male first gonopod" id="ABBRID0E2EBG" xlink:type="simple">G1</abbrev> slender, almost reaching pleonal locking tubercle <italic>in situ</italic> (Figs <xref ref-type="fig" rid="F6">6G</xref>, <xref ref-type="fig" rid="F9">9A, B</xref>, <xref ref-type="fig" rid="F10">10A, B</xref>); subterminal segment stout, sinuous, inner margin concave; terminal segment subconical, bent at ~ 45° outwards, relatively short, ~ 0.4× length of subterminal segment, with distinct groove for <abbrev xmlns:xlink="http://www.w3.org/1999/xlink" xlink:title="male second gonopod" id="ABBRID0ENFBG" xlink:type="simple">G2</abbrev> on ventral side, tip subtruncate, recurved upwards (Figs <xref ref-type="fig" rid="F9">9A, B</xref>, <xref ref-type="fig" rid="F10">10A, B</xref>). <abbrev xmlns:xlink="http://www.w3.org/1999/xlink" xlink:title="male second gonopod" id="ABBRID0EZFBG" xlink:type="simple">G2</abbrev> longer than <abbrev xmlns:xlink="http://www.w3.org/1999/xlink" xlink:title="male first gonopod" id="ABBRID0E4FBG" xlink:type="simple">G1</abbrev>; terminal segment relatively short; subterminal segment ~ 5× length of terminal segment (Fig. <xref ref-type="fig" rid="F9">9C</xref>).</p></tp:treatment-sec><tp:treatment-sec sec-type="description" id="SECID0EFGBG"><title>Description.</title><p>Medium sized (adult carapace width 21–27 mm, <italic>n</italic> = 9). Carapace broader than long, ovate; dorsal surface convex transversely, longitudinally, smooth, pitted, regions not clear; branchial regions swollen, smooth (Fig. <xref ref-type="fig" rid="F5">5A</xref>). Postorbital and epigastric cristae inconspicuous, not confluent, separated by weakly shallow groove (Fig. <xref ref-type="fig" rid="F5">5A</xref>); epigastric cristae weakly developed, straight, separated by shallow Y-shaped groove; postorbital cristae low, rugose, reaching epibranchial tooth (Fig. <xref ref-type="fig" rid="F5">5A</xref>). Cervical groove indistinct (Fig. <xref ref-type="fig" rid="F5">5A</xref>). External orbital angle bluntly triangular, outer margin straight, with shallow cleft demarcating it from epibranchial tooth; epibranchial tooth weakly developed (Fig. <xref ref-type="fig" rid="F5">5A</xref>). Anterolateral margin convex, smooth, weakly cristate; posterolateral margin gently concave, smooth, converging towards posterior carapace margin (Fig. <xref ref-type="fig" rid="F5">5A</xref>). Orbits large; supraorbital and infraorbital margins smooth; sub-orbital, sub-hepatic, and pterygostomial regions relatively smooth or weakly rugose (Fig. <xref ref-type="fig" rid="F5">5B, C</xref>). Antennular fossae rectangular in anterior view; median lobe of epistome posterior margin low, rounded (Fig. <xref ref-type="fig" rid="F5">5B</xref>). Third maxilliped with rhombus ischium; exopod of third maxilliped reaching beyond anterolateral corner of ischium, without flagellum (Fig. <xref ref-type="fig" rid="F6">6C</xref>).</p><p>Chelipeds unequal (Figs <xref ref-type="fig" rid="F5">5A, C</xref>, <xref ref-type="fig" rid="F6">6A, B</xref>). Merus trigonal in cross section; margins crenulated (Fig. <xref ref-type="fig" rid="F5">5A, C</xref>). Carpus with sharp spine at inner-distal angle (Fig. <xref ref-type="fig" rid="F5">5A, C</xref>). Major cheliped palm length ~ 1.4× as height (Fig. <xref ref-type="fig" rid="F6">6B</xref>). Occlusal margin of fingers with sharp teeth; distinct gape when closed (Fig. <xref ref-type="fig" rid="F6">6B</xref>).</p><p>Ambulatory legs not distinctly elongated, dactyli slender (Figs <xref ref-type="fig" rid="F5">5A, C</xref>, <xref ref-type="fig" rid="F6">6D</xref>); second pair longest, last pair shortest (Fig. <xref ref-type="fig" rid="F5">5A, C</xref>). Outer surface of merus slightly rugose, dorsal margin weakly serrated, without subdistal tooth, length ~ 3.7× as width (Fig. <xref ref-type="fig" rid="F6">6D</xref>).</p><p>Male thoracic sternum generally smooth, weakly pitted; sternites 1/2 fused to form a triangular structure (Figs <xref ref-type="fig" rid="F5">5C</xref>, <xref ref-type="fig" rid="F6">6E, G</xref>); sternites 2/3 demarcated by horizontal groove; sternites 3/4 fused except for relatively deep, incomplete groove demarcating suture (Figs <xref ref-type="fig" rid="F5">5C</xref>, <xref ref-type="fig" rid="F6">6E, G</xref>); median longitudinal suture of sternites 7/8 deep (Fig. <xref ref-type="fig" rid="F6">6E, G</xref>). Vulvae transversely ovate, closely located to each other, touching suture of sternites 5/6, opened obliquely ~ 45° upwards, posteromesial margin with low raised rim (Fig. <xref ref-type="fig" rid="F6">6H</xref>).</p><p>Male pleon narrowly triangular; telson relatively broad, lateral margins slightly convex, width ~ 1.2× as length (Figs <xref ref-type="fig" rid="F5">5C</xref>, <xref ref-type="fig" rid="F6">6E</xref>); somite 6 broadly rectangular, width ~ 2.4× as length; suture between somites 6/7 sinuous; somites 3–5 trapezoidal, gradually decreasing in width; somite 2 trapezoidal, reaching to bases of coxae of fourth ambulatory legs; thoracic sternite 8 not visible when pleon closed (Figs <xref ref-type="fig" rid="F5">5C</xref>, <xref ref-type="fig" rid="F6">6E</xref>). Female pleon ovate, covering most of thoracic sternum (Fig. <xref ref-type="fig" rid="F6">6F</xref>).</p><p><abbrev xmlns:xlink="http://www.w3.org/1999/xlink" xlink:title="male first gonopod" id="ABBRID0EPKBG" xlink:type="simple">G1</abbrev> slender, almost reaching pleonal locking tubercle <italic>in situ</italic>, with terminal and subterminal segments clearly demarcated (Figs <xref ref-type="fig" rid="F6">6G</xref>, <xref ref-type="fig" rid="F9">9A, B</xref>, <xref ref-type="fig" rid="F10">10A, B</xref>); subterminal segment stout, sinuous, distal part prominently narrow, inner margin concave (Figs <xref ref-type="fig" rid="F9">9A, B</xref>, <xref ref-type="fig" rid="F10">10A, B</xref>); terminal segment slender, subconical, bent at ~ 45° outwards, relatively short, ~ 0.4× length of subterminal segment, outer margin slightly convex, inner margin straight, with distinct groove for <abbrev xmlns:xlink="http://www.w3.org/1999/xlink" xlink:title="male second gonopod" id="ABBRID0EJLBG" xlink:type="simple">G2</abbrev> on ventral side, tip subtruncate, recurved upwards (Figs <xref ref-type="fig" rid="F9">9A, B</xref>, <xref ref-type="fig" rid="F10">10A, B</xref>). <abbrev xmlns:xlink="http://www.w3.org/1999/xlink" xlink:title="male second gonopod" id="ABBRID0EVLBG" xlink:type="simple">G2</abbrev> longer than <abbrev xmlns:xlink="http://www.w3.org/1999/xlink" xlink:title="male first gonopod" id="ABBRID0EZLBG" xlink:type="simple">G1</abbrev>, terminal segment relatively short; subterminal segment ~ 5× length of terminal segment (Fig. <xref ref-type="fig" rid="F9">9C</xref>).</p></tp:treatment-sec><tp:treatment-sec sec-type="etymology" id="SECID0EBMBG"><title>Etymology.</title><p>The species is named after Funing County, the type locality of the new species in the Yunnan Province of China.</p></tp:treatment-sec><tp:treatment-sec sec-type="Colour in life" id="SECID0EGMBG"><title>Colour in life.</title><p>Carapace and chelipeds are generally bright orange to red with purplish brown ambulatory legs in mature individuals. Generally purplish brown all over with bright orange tips of the chelipeds in smaller individuals.</p></tp:treatment-sec><tp:treatment-sec sec-type="habitat" id="SECID0ELMBG"><title>Habitat.</title><p>This new semi-terrestrial species digs and inhabits mud burrows close to small hill streams and seeps.</p></tp:treatment-sec><tp:treatment-sec sec-type="remarks" id="SECID0EQMBG"><title>Remarks.</title><p>The new species most closely resembles <italic><tp:taxon-name><tp:taxon-name-part taxon-name-part-type="genus" reg="Songpotamon">S.</tp:taxon-name-part><tp:taxon-name-part taxon-name-part-type="species" reg="malipoense">malipoense</tp:taxon-name-part></tp:taxon-name></italic> gen. et sp. nov., in general carapace morphology, especially in possessing the relatively narrower male pleonal somite 6, the recurved tip of the <abbrev xmlns:xlink="http://www.w3.org/1999/xlink" xlink:title="male first gonopod" id="ABBRID0EBNBG" xlink:type="simple">G1</abbrev> terminal segment, and the distinct and entire groove for the <abbrev xmlns:xlink="http://www.w3.org/1999/xlink" xlink:title="male second gonopod" id="ABBRID0EFNBG" xlink:type="simple">G2</abbrev> on the ventral side of the <abbrev xmlns:xlink="http://www.w3.org/1999/xlink" xlink:title="male first gonopod" id="ABBRID0EJNBG" xlink:type="simple">G1</abbrev> terminal segment. <italic><tp:taxon-name><tp:taxon-name-part taxon-name-part-type="genus" reg="Songpotamon">Songpotamon</tp:taxon-name-part><tp:taxon-name-part taxon-name-part-type="species" reg="funingense">funingense</tp:taxon-name-part></tp:taxon-name></italic> gen. et sp. nov., however, can be separated from <italic><tp:taxon-name><tp:taxon-name-part taxon-name-part-type="genus" reg="Songpotamon">S.</tp:taxon-name-part><tp:taxon-name-part taxon-name-part-type="species" reg="malipoense">malipoense</tp:taxon-name-part></tp:taxon-name></italic> gen. et sp. nov. by the following characters: 1) anterolateral margins of the carapace generally smooth (Fig. <xref ref-type="fig" rid="F5">5A</xref>) (vs with small granules; Fig. <xref ref-type="fig" rid="F7">7A</xref>); epigastric cristae straight in dorsal view and separated from each other by a shallow inverted Y-shaped groove (Fig. <xref ref-type="fig" rid="F5">5A</xref>) (vs oblique in dorsal view and separated from each other by a relatively deep inverted Y-shaped groove; Fig. <xref ref-type="fig" rid="F7">7A</xref>); male thoracic sternites 3/4 with relatively deep groove demarcating suture (Figs <xref ref-type="fig" rid="F5">5C</xref>, <xref ref-type="fig" rid="F6">6E, G</xref>) (vs relatively shallow; Figs <xref ref-type="fig" rid="F7">7C</xref>, <xref ref-type="fig" rid="F8">8E, G</xref>); vulvae opening obliquely ~ 45° upwards (Fig. <xref ref-type="fig" rid="F6">6H</xref>) (vs opening inwards; Fig. <xref ref-type="fig" rid="F9">9H</xref>); <abbrev xmlns:xlink="http://www.w3.org/1999/xlink" xlink:title="male first gonopod" id="ABBRID0ELPBG" xlink:type="simple">G1</abbrev> subterminal segment relatively stouter, with the inner margin concave (Figs <xref ref-type="fig" rid="F9">9A, B</xref>, <xref ref-type="fig" rid="F10">10A, B</xref>) (vs relatively slenderer, with the inner margin almost straight; Figs <xref ref-type="fig" rid="F9">9D, E</xref>, <xref ref-type="fig" rid="F10">10C, D</xref>); and <abbrev xmlns:xlink="http://www.w3.org/1999/xlink" xlink:title="male first gonopod" id="ABBRID0E6PBG" xlink:type="simple">G1</abbrev> terminal segment strongly bent at ~ 45° outwards (Figs <xref ref-type="fig" rid="F9">9A, B</xref>, <xref ref-type="fig" rid="F10">10A, B</xref>) (vs gently curved at ~ 30° outwards ; Figs <xref ref-type="fig" rid="F9">9D, E</xref>, <xref ref-type="fig" rid="F10">10C, D</xref>).</p><fig id="F10" position="float" orientation="portrait"><object-id xmlns:xlink="http://www.w3.org/1999/xlink" content-type="doi" xlink:type="simple">10.3897/zookeys.1183.109948.figure10</object-id><object-id xmlns:xlink="http://www.w3.org/1999/xlink" content-type="arpha" xlink:type="simple">B5E1D986-A4E6-57D9-94E0-F08B7586CC29</object-id><label>Figure 10.</label><caption><p><italic><tp:taxon-name><tp:taxon-name-part taxon-name-part-type="genus" reg="Songpotamon">Songpotamon</tp:taxon-name-part><tp:taxon-name-part taxon-name-part-type="species" reg="funingense">funingense</tp:taxon-name-part></tp:taxon-name></italic> gen. et sp. nov., holotype ♂, 27.2 × 21.9 mm (<named-content xmlns:xlink="http://www.w3.org/1999/xlink" content-type="dwc:institutional_code" xlink:title="Jiangsu Key Laboratory for Biodiversity and Biotechnology, College of Life Sciences, Nanjing Normal University" xlink:href="http://grbio.org/institution/nanjing-normal-university" xlink:type="simple">NNU</named-content>-167462-01) (<bold>A, B</bold>). <italic><tp:taxon-name><tp:taxon-name-part taxon-name-part-type="genus" reg="Songpotamon">Songpotamon</tp:taxon-name-part><tp:taxon-name-part taxon-name-part-type="species" reg="malipoense">malipoense</tp:taxon-name-part></tp:taxon-name></italic> gen. et sp. nov., holotype ♂, 21.7 × 16.8 mm (<named-content xmlns:xlink="http://www.w3.org/1999/xlink" content-type="dwc:institutional_code" xlink:title="Jiangsu Key Laboratory for Biodiversity and Biotechnology, College of Life Sciences, Nanjing Normal University" xlink:href="http://grbio.org/institution/nanjing-normal-university" xlink:type="simple">NNU</named-content>-167444-01) (<bold>C, D</bold>) <bold>A, C</bold> dorsal view of left <abbrev xmlns:xlink="http://www.w3.org/1999/xlink" xlink:title="male first gonopod" id="ABBRID0E6RBG" xlink:type="simple">G1</abbrev><bold>B, D</bold> ventral view of left <abbrev xmlns:xlink="http://www.w3.org/1999/xlink" xlink:title="male first gonopod" id="ABBRID0EFSBG" xlink:type="simple">G1</abbrev>. Scale bars: 1 mm.</p></caption><graphic xmlns:xlink="http://www.w3.org/1999/xlink" xlink:href="zookeys-1183-013_article-109948__-g010.jpg" position="float" orientation="portrait" xlink:type="simple" id="oo_926722.jpg"><uri content-type="original_file" xlink:type="simple">https://binary.pensoft.net/fig/926722</uri></graphic></fig><p>The new species is also morphologically similar to <italic><tp:taxon-name><tp:taxon-name-part taxon-name-part-type="genus" reg="Songpotamon">S.</tp:taxon-name-part><tp:taxon-name-part taxon-name-part-type="species" reg="dixuense">dixuense</tp:taxon-name-part></tp:taxon-name></italic> comb. nov. in the weakly developed epibranchial tooth, the relatively smooth sub-orbital, sub-hepatic, and pterygostomial regions, and the sinuous subterminal segment of the <abbrev xmlns:xlink="http://www.w3.org/1999/xlink" xlink:title="male first gonopod" id="ABBRID0E2SBG" xlink:type="simple">G1</abbrev>. <italic><tp:taxon-name><tp:taxon-name-part taxon-name-part-type="genus" reg="Songpotamon">Songpotamon</tp:taxon-name-part><tp:taxon-name-part taxon-name-part-type="species" reg="funingense">funingense</tp:taxon-name-part></tp:taxon-name></italic> gen. et sp. nov., however, can be distinguished from <italic><tp:taxon-name><tp:taxon-name-part taxon-name-part-type="genus" reg="Songpotamon">S.</tp:taxon-name-part><tp:taxon-name-part taxon-name-part-type="species" reg="dixuense">dixuense</tp:taxon-name-part></tp:taxon-name></italic> comb. nov. by the following characters: antennular fossae subrectangular (Fig. <xref ref-type="fig" rid="F5">5B</xref>) (vs slit-like); male pleonal somite 6 relatively narrower (Fig. <xref ref-type="fig" rid="F5">5C</xref>) (vs relatively broader); vulvae opening distinctly oblique ~ 45° upwards (Fig. <xref ref-type="fig" rid="F6">6H</xref>) (vs opening slightly oblique ~ 30° upwards); <abbrev xmlns:xlink="http://www.w3.org/1999/xlink" xlink:title="male first gonopod" id="ABBRID0EBUBG" xlink:type="simple">G1</abbrev> subterminal segment relatively stouter (Figs <xref ref-type="fig" rid="F9">9A, B</xref>, <xref ref-type="fig" rid="F10">10A, B</xref>) (vs relatively slenderer); and <abbrev xmlns:xlink="http://www.w3.org/1999/xlink" xlink:title="male first gonopod" id="ABBRID0ENUBG" xlink:type="simple">G1</abbrev> terminal segment relatively strongly bent at ~ 45° outwards (Figs <xref ref-type="fig" rid="F9">9A, B</xref>, <xref ref-type="fig" rid="F10">10A, B</xref>) (vs gently curved at ~ 30° outwards) (cf. <xref ref-type="bibr" rid="B25">Naruse et al. 2018</xref>: figs 24B, 26, 27).</p></tp:treatment-sec><tp:treatment-sec sec-type="distribution" id="SECID0E4UBG"><title>Geographic distribution.</title><p><italic><tp:taxon-name><tp:taxon-name-part taxon-name-part-type="genus" reg="Songpotamon">Songpotamon</tp:taxon-name-part><tp:taxon-name-part taxon-name-part-type="species" reg="funingense">funingense</tp:taxon-name-part></tp:taxon-name></italic> gen. et sp. nov. is known from Funing County, eastern Wenshan Prefecture, Yunnan Province, southwest China.</p></tp:treatment-sec><tp:treatment-sec><!--Section generated to contain objects referenced in tp:taxon-treatment.--><fig id="F5" position="float" orientation="portrait"><object-id xmlns:xlink="http://www.w3.org/1999/xlink" content-type="doi" xlink:type="simple">10.3897/zookeys.1183.109948.figure5</object-id><object-id xmlns:xlink="http://www.w3.org/1999/xlink" content-type="arpha" xlink:type="simple">2539818F-BA0D-5B60-BE35-CB0516E5AAFC</object-id><label>Figure 5.</label><caption><p><italic><tp:taxon-name><tp:taxon-name-part taxon-name-part-type="genus" reg="Songpotamon">Songpotamon</tp:taxon-name-part><tp:taxon-name-part taxon-name-part-type="species" reg="funingense">funingense</tp:taxon-name-part></tp:taxon-name></italic> gen. et sp. nov., holotype ♂, 27.2 × 21.9 mm (<named-content xmlns:xlink="http://www.w3.org/1999/xlink" content-type="dwc:institutional_code" xlink:title="Jiangsu Key Laboratory for Biodiversity and Biotechnology, College of Life Sciences, Nanjing Normal University" xlink:href="http://grbio.org/institution/nanjing-normal-university" xlink:type="simple">NNU</named-content>-167462-01) <bold>A</bold> overall dorsal view <bold>B</bold> frontal view of cephalothorax <bold>C</bold> overall ventral view. Scale bars: 10 mm.</p></caption><graphic xmlns:xlink="http://www.w3.org/1999/xlink" xlink:href="zookeys-1183-013_article-109948__-g005.jpg" position="float" orientation="portrait" xlink:type="simple" id="oo_926717.jpg"><uri content-type="original_file" xlink:type="simple">https://binary.pensoft.net/fig/926717</uri></graphic></fig><fig id="F6" position="float" orientation="portrait"><object-id xmlns:xlink="http://www.w3.org/1999/xlink" content-type="doi" xlink:type="simple">10.3897/zookeys.1183.109948.figure6</object-id><object-id xmlns:xlink="http://www.w3.org/1999/xlink" content-type="arpha" xlink:type="simple">C7FBD3BB-ED8B-5E05-8D65-E3CDF5D4A8A7</object-id><label>Figure 6.</label><caption><p><italic><tp:taxon-name><tp:taxon-name-part taxon-name-part-type="genus" reg="Songpotamon">Songpotamon</tp:taxon-name-part><tp:taxon-name-part taxon-name-part-type="species" reg="funingense">funingense</tp:taxon-name-part></tp:taxon-name></italic> gen. et sp. nov., holotype ♂, 26.18 × 19.73 mm (<named-content xmlns:xlink="http://www.w3.org/1999/xlink" content-type="dwc:institutional_code" xlink:title="Jiangsu Key Laboratory for Biodiversity and Biotechnology, College of Life Sciences, Nanjing Normal University" xlink:href="http://grbio.org/institution/nanjing-normal-university" xlink:type="simple">NNU</named-content>-3151-01) (<bold>A–E, G</bold>); paratype ♀, 22.6 × 18.0 mm (<named-content xmlns:xlink="http://www.w3.org/1999/xlink" content-type="dwc:institutional_code" xlink:title="Jiangsu Key Laboratory for Biodiversity and Biotechnology, College of Life Sciences, Nanjing Normal University" xlink:href="http://grbio.org/institution/nanjing-normal-university" xlink:type="simple">NNU</named-content>-167462-05) (<bold>F, H</bold>) <bold>A</bold> right chela <bold>B</bold> left chela <bold>C</bold> left third maxilliped <bold>D</bold> right second ambulatory leg <bold>E</bold> anterior thoracic sternum and pleon <bold>F</bold> pleon <bold>G</bold> thoracic sternum with right <abbrev xmlns:xlink="http://www.w3.org/1999/xlink" xlink:title="male first gonopod" id="ABBRID0EYMAG" xlink:type="simple">G1</abbrev><italic>in situ</italic><bold>H</bold> thoracic sternum showing vulvae. Scale bars: 10 mm.</p></caption><graphic xmlns:xlink="http://www.w3.org/1999/xlink" xlink:href="zookeys-1183-013_article-109948__-g006.jpg" position="float" orientation="portrait" xlink:type="simple" id="oo_926718.jpg"><uri content-type="original_file" xlink:type="simple">https://binary.pensoft.net/fig/926718</uri></graphic></fig><fig id="F9" position="float" orientation="portrait"><object-id xmlns:xlink="http://www.w3.org/1999/xlink" content-type="doi" xlink:type="simple">10.3897/zookeys.1183.109948.figure9</object-id><object-id xmlns:xlink="http://www.w3.org/1999/xlink" content-type="arpha" xlink:type="simple">1F751A14-DC73-5374-A6A4-0E543D81BA58</object-id><label>Figure 9.</label><caption><p><italic><tp:taxon-name><tp:taxon-name-part taxon-name-part-type="genus" reg="Songpotamon">Songpotamon</tp:taxon-name-part><tp:taxon-name-part taxon-name-part-type="species" reg="funingense">funingense</tp:taxon-name-part></tp:taxon-name></italic> gen. et sp. nov., holotype ♂, 27.2 × 21.9 mm (<named-content xmlns:xlink="http://www.w3.org/1999/xlink" content-type="dwc:institutional_code" xlink:title="Jiangsu Key Laboratory for Biodiversity and Biotechnology, College of Life Sciences, Nanjing Normal University" xlink:href="http://grbio.org/institution/nanjing-normal-university" xlink:type="simple">NNU</named-content>-167462-01) (<bold>A–C</bold>). <italic><tp:taxon-name><tp:taxon-name-part taxon-name-part-type="genus" reg="Songpotamon">Songpotamon</tp:taxon-name-part><tp:taxon-name-part taxon-name-part-type="species" reg="malipoense">malipoense</tp:taxon-name-part></tp:taxon-name></italic> gen. et sp. nov., holotype ♂, 21.7 × 16.8 mm (<named-content xmlns:xlink="http://www.w3.org/1999/xlink" content-type="dwc:institutional_code" xlink:title="Jiangsu Key Laboratory for Biodiversity and Biotechnology, College of Life Sciences, Nanjing Normal University" xlink:href="http://grbio.org/institution/nanjing-normal-university" xlink:type="simple">NNU</named-content>-167444-01) (<bold>D–F</bold>) <bold>A, D</bold> dorsal view of left <abbrev xmlns:xlink="http://www.w3.org/1999/xlink" xlink:title="male first gonopod" id="ABBRID0ENRAG" xlink:type="simple">G1</abbrev><bold>B, E</bold> ventral view of left <abbrev xmlns:xlink="http://www.w3.org/1999/xlink" xlink:title="male first gonopod" id="ABBRID0ETRAG" xlink:type="simple">G1</abbrev><bold>C, F</bold> dorsal view of left <abbrev xmlns:xlink="http://www.w3.org/1999/xlink" xlink:title="male second gonopod" id="ABBRID0EZRAG" xlink:type="simple">G2</abbrev>. Scale bars: 1 mm.</p></caption><graphic xmlns:xlink="http://www.w3.org/1999/xlink" xlink:href="zookeys-1183-013_article-109948__-g009.jpg" position="float" orientation="portrait" xlink:type="simple" id="oo_926721.jpg"><uri content-type="original_file" xlink:type="simple">https://binary.pensoft.net/fig/926721</uri></graphic></fig><fig id="F7" position="float" orientation="portrait"><object-id xmlns:xlink="http://www.w3.org/1999/xlink" content-type="doi" xlink:type="simple">10.3897/zookeys.1183.109948.figure7</object-id><object-id xmlns:xlink="http://www.w3.org/1999/xlink" content-type="arpha" xlink:type="simple">7C7F9E82-EA41-5C0C-8483-2F238E867FEA</object-id><label>Figure 7.</label><caption><p><italic><tp:taxon-name><tp:taxon-name-part taxon-name-part-type="genus" reg="Songpotamon">Songpotamon</tp:taxon-name-part><tp:taxon-name-part taxon-name-part-type="species" reg="malipoense">malipoense</tp:taxon-name-part></tp:taxon-name></italic> gen. et sp. nov., holotype ♂, 21.7 × 16.8 mm (<named-content xmlns:xlink="http://www.w3.org/1999/xlink" content-type="dwc:institutional_code" xlink:title="Jiangsu Key Laboratory for Biodiversity and Biotechnology, College of Life Sciences, Nanjing Normal University" xlink:href="http://grbio.org/institution/nanjing-normal-university" xlink:type="simple">NNU</named-content>-167444-01) <bold>A</bold> overall dorsal view <bold>B</bold> overall frontal view <bold>C</bold> overall ventral view. Scale bars: 10 mm.</p></caption><graphic xmlns:xlink="http://www.w3.org/1999/xlink" xlink:href="zookeys-1183-013_article-109948__-g007.jpg" position="float" orientation="portrait" xlink:type="simple" id="oo_926719.jpg"><uri content-type="original_file" xlink:type="simple">https://binary.pensoft.net/fig/926719</uri></graphic></fig><fig id="F8" position="float" orientation="portrait"><object-id xmlns:xlink="http://www.w3.org/1999/xlink" content-type="doi" xlink:type="simple">10.3897/zookeys.1183.109948.figure8</object-id><object-id xmlns:xlink="http://www.w3.org/1999/xlink" content-type="arpha" xlink:type="simple">342EB85E-B2EC-533F-B9F2-FB28C1613A1F</object-id><label>Figure 8.</label><caption><p><italic><tp:taxon-name><tp:taxon-name-part taxon-name-part-type="genus" reg="Songpotamon">Songpotamon</tp:taxon-name-part><tp:taxon-name-part taxon-name-part-type="species" reg="malipoense">malipoense</tp:taxon-name-part></tp:taxon-name></italic> gen. et sp. nov., holotype ♂, 21.7 × 16.8 mm (<named-content xmlns:xlink="http://www.w3.org/1999/xlink" content-type="dwc:institutional_code" xlink:title="Jiangsu Key Laboratory for Biodiversity and Biotechnology, College of Life Sciences, Nanjing Normal University" xlink:href="http://grbio.org/institution/nanjing-normal-university" xlink:type="simple">NNU</named-content>-167444-01) (<bold>A–E, G</bold>); paratype ♀, 20.7 × 16.7 mm (<named-content xmlns:xlink="http://www.w3.org/1999/xlink" content-type="dwc:institutional_code" xlink:title="Jiangsu Key Laboratory for Biodiversity and Biotechnology, College of Life Sciences, Nanjing Normal University" xlink:href="http://grbio.org/institution/nanjing-normal-university" xlink:type="simple">NNU</named-content>-167444-05) (<bold>F, H</bold>) <bold>A</bold> right chela <bold>B</bold> left chela <bold>C</bold> left third maxilliped <bold>D</bold> right second ambulatory leg <bold>E</bold> anterior thoracic sternum and pleon <bold>F</bold> pleon <bold>G</bold> thoracic sternum with right <abbrev xmlns:xlink="http://www.w3.org/1999/xlink" xlink:title="male first gonopod" id="ABBRID0EUPAG" xlink:type="simple">G1</abbrev><italic>in situ</italic><bold>H</bold> thoracic sternum showing vulvae. Scale bars: 10 mm.</p></caption><graphic xmlns:xlink="http://www.w3.org/1999/xlink" xlink:href="zookeys-1183-013_article-109948__-g008.jpg" position="float" orientation="portrait" xlink:type="simple" id="oo_926720.jpg"><uri content-type="original_file" xlink:type="simple">https://binary.pensoft.net/fig/926720</uri></graphic></fig></tp:treatment-sec><ref-list><ref id="B25"><mixed-citation xmlns:xlink="http://www.w3.org/1999/xlink" xlink:type="simple"><person-group><name name-style="western"><surname>Naruse</surname><given-names>T</given-names></name><name name-style="western"><surname>Chia</surname><given-names>JE</given-names></name><name name-style="western"><surname>Zhou</surname><given-names>XM</given-names></name></person-group> (<year>2018</year>) Biodiversity surveys reveal eight new species of freshwater crabs (<tp:taxon-name><tp:taxon-name-part taxon-name-part-type="order">Decapoda</tp:taxon-name-part></tp:taxon-name>: <tp:taxon-name><tp:taxon-name-part taxon-name-part-type="infraorder">Brachyura</tp:taxon-name-part></tp:taxon-name>: <tp:taxon-name><tp:taxon-name-part taxon-name-part-type="family">Potamidae</tp:taxon-name-part></tp:taxon-name>) from Yunnan Province, China. PeerJ 6: e5497. <ext-link xlink:href="10.7717/peerj.5497" ext-link-type="doi" xlink:type="simple">https://doi.org/10.7717/peerj.5497</ext-link></mixed-citation></ref></ref-list></tp:taxon-treatment>
