# Supplementary material for: ﻿A taxonomic revision of the freshwater crab genus Parvuspotamon Dai & Bo, 1994 (Decapoda, Brachyura, Potamidae), with descriptions of a new genus and two new species
Source: Zookeys. 2023 Oct 26;1183:13–38. doi: 10.3897/zookeys.1183.109948 (PMC10696613; doi:10.3897/zookeys.1183.109948)
Supplement: XML Treatment for Songpotamon malipoense [file zookeys.1183.109948-treatment5.xml]

<!DOCTYPE tp:taxon-treatment
  PUBLIC "-//TaxonX//DTD Taxonomic Treatment Publishing DTD v0 20100105//EN" "tax-treatment-NSO.dtd">
<tp:taxon-treatment xmlns:tp="http://www.plazi.org/taxpub"><tp:treatment-meta><kwd-group><label>Taxon classification</label><kwd>
              <named-content content-type="kingdom">Animalia</named-content>
            </kwd><kwd>
              <named-content content-type="order">Decapoda</named-content>
            </kwd><kwd>
              <named-content content-type="family">Potamidae</named-content>
            </kwd></kwd-group><mixed-citation publication-type="journal"><person-group><name><surname>Shi</surname><given-names>Boyang</given-names></name><name><surname>Pan</surname><given-names>Da</given-names></name><name><surname>Sun</surname><given-names>Hongying</given-names></name></person-group><article-title>﻿A taxonomic revision of the freshwater crab genus <italic><tp:taxon-name><tp:taxon-name-part taxon-name-part-type="genus" reg="Parvuspotamon">Parvuspotamon</tp:taxon-name-part></tp:taxon-name></italic> Dai &amp; Bo, 1994 (<tp:taxon-name><tp:taxon-name-part taxon-name-part-type="order">Decapoda</tp:taxon-name-part></tp:taxon-name>, <tp:taxon-name><tp:taxon-name-part taxon-name-part-type="infraorder">Brachyura</tp:taxon-name-part></tp:taxon-name>, <tp:taxon-name><tp:taxon-name-part taxon-name-part-type="family">Potamidae</tp:taxon-name-part></tp:taxon-name>), with descriptions of a new genus and two new species</article-title><source>Zookeys</source><day>26</day><month>10</month><year>2023</year><volume>1183</volume><fpage>13</fpage><lpage>38</lpage><pub-id pub-id-type="doi">10.3897/zookeys.1183.109948</pub-id></mixed-citation></tp:treatment-meta><tp:nomenclature><label>﻿</label><tp:taxon-name>
            <object-id xmlns:xlink="http://www.w3.org/1999/xlink" content-type="arpha" xlink:type="simple">040D1417-5DB3-5B3C-8581-837161CDF30D</object-id>
            <tp:taxon-name-part taxon-name-part-type="genus" reg="Songpotamon">Songpotamon</tp:taxon-name-part>
            <tp:taxon-name-part taxon-name-part-type="species" reg="malipoense">malipoense</tp:taxon-name-part>
            <object-id xmlns:xlink="http://www.w3.org/1999/xlink" content-type="zoobank" xlink:type="simple">https://zoobank.org/6D3DB24F-9039-4DDB-A1C7-F0F46443826C</object-id>
          </tp:taxon-name><tp:taxon-authority>gen. et</tp:taxon-authority><tp:taxon-status xmlns:xlink="http://www.w3.org/1999/xlink" xlink:type="simple">sp. nov.</tp:taxon-status><xref ref-type="fig" rid="F7">Figs 7</xref><xref ref-type="fig" rid="F8">, 8</xref><xref ref-type="fig" rid="F9">, 9D–F</xref><xref ref-type="fig" rid="F10">, 10C, D</xref></tp:nomenclature><tp:treatment-sec sec-type="type material" id="SECID0EIXBG"><title>Type material.</title><p><bold><italic>Holotype</italic>.</bold> China • ♂, 21.7 × 16.8 mm; Yunnan Province, Wenshan Prefecture, Malipo County, Tiechang Township; <named-content xmlns:xlink="http://www.w3.org/1999/xlink" content-type="dwc:verbatimCoordinates" xlink:type="simple"><named-content content-type="geo-json" specific-use="{&#34;type&#34;:&#34;Point&#34;,&#34;coordinates&#34;:[104.830000,23.200000]}" id="NCID0EWXBG" xlink:type="simple">23.20°N, 104.83°E</named-content></named-content>; altitude 864 m <abbrev xmlns:xlink="http://www.w3.org/1999/xlink" xlink:title="above sea level" id="ABBRID0E2XBG" xlink:type="simple">asl</abbrev>.; 24 Oct. 2020; Boyang Shi, Ruxiao Wang, and Hongying Sun leg.; GenBank: <ext-link xmlns:xlink="http://www.w3.org/1999/xlink" xlink:href="OR469052" ext-link-type="gen" xlink:type="simple">OR469052</ext-link>; <named-content xmlns:xlink="http://www.w3.org/1999/xlink" content-type="dwc:institutional_code" xlink:title="Jiangsu Key Laboratory for Biodiversity and Biotechnology, College of Life Sciences, Nanjing Normal University" xlink:href="http://grbio.org/institution/nanjing-normal-university" xlink:type="simple">NNU</named-content>-167444-01.</p><p><bold><italic>Paratype</italic>.</bold> China • ♂, 22.1 × 17.8 mm; same collection data as for holotype; GenBank: <ext-link xmlns:xlink="http://www.w3.org/1999/xlink" xlink:href="OR469053" ext-link-type="gen" xlink:type="simple">OR469053</ext-link>; <named-content xmlns:xlink="http://www.w3.org/1999/xlink" content-type="dwc:institutional_code" xlink:title="Jiangsu Key Laboratory for Biodiversity and Biotechnology, College of Life Sciences, Nanjing Normal University" xlink:href="http://grbio.org/institution/nanjing-normal-university" xlink:type="simple">NNU</named-content>-167444-02 • ♂, 20.3 × 16.2 mm; same collection data as for holotype; <named-content xmlns:xlink="http://www.w3.org/1999/xlink" content-type="dwc:institutional_code" xlink:title="Jiangsu Key Laboratory for Biodiversity and Biotechnology, College of Life Sciences, Nanjing Normal University" xlink:href="http://grbio.org/institution/nanjing-normal-university" xlink:type="simple">NNU</named-content>-167444-03 • ♂, 19.6 × 15.7 mm; same collection data as for holotype; <named-content xmlns:xlink="http://www.w3.org/1999/xlink" content-type="dwc:institutional_code" xlink:title="Jiangsu Key Laboratory for Biodiversity and Biotechnology, College of Life Sciences, Nanjing Normal University" xlink:href="http://grbio.org/institution/nanjing-normal-university" xlink:type="simple">NNU</named-content>-167444-04 • ♀, 20.7 × 16.7 mm; same collection data as for holotype; <named-content xmlns:xlink="http://www.w3.org/1999/xlink" content-type="dwc:institutional_code" xlink:title="Jiangsu Key Laboratory for Biodiversity and Biotechnology, College of Life Sciences, Nanjing Normal University" xlink:href="http://grbio.org/institution/nanjing-normal-university" xlink:type="simple">NNU</named-content>-167444-05 • ♀, 20.5 × 15.4 mm; same collection data as for holotype; <named-content xmlns:xlink="http://www.w3.org/1999/xlink" content-type="dwc:institutional_code" xlink:title="Jiangsu Key Laboratory for Biodiversity and Biotechnology, College of Life Sciences, Nanjing Normal University" xlink:href="http://grbio.org/institution/nanjing-normal-university" xlink:type="simple">NNU</named-content>-167444-06 • ♀, 18.6 × 14.3 mm; same collection data as for holotype; <named-content xmlns:xlink="http://www.w3.org/1999/xlink" content-type="dwc:institutional_code" xlink:title="Jiangsu Key Laboratory for Biodiversity and Biotechnology, College of Life Sciences, Nanjing Normal University" xlink:href="http://grbio.org/institution/nanjing-normal-university" xlink:type="simple">NNU</named-content>-167444-07.</p></tp:treatment-sec><tp:treatment-sec sec-type="diagnosis" id="SECID0EMZBG"><title>Diagnosis.</title><p>Medium sized (adult carapace width 19–22 mm, <italic>n</italic> = 7). Carapace broader than long, ovate; dorsal surface convex, smooth, pitted, regions not clear; branchial regions swollen, smooth (Fig. <xref ref-type="fig" rid="F7">7A</xref>). Postorbital and epigastric cristae inconspicuous, not confluent, separated by shallow groove (Fig. <xref ref-type="fig" rid="F7">7A</xref>); epigastric cristae weakly developed, oblique, separated by deep inverted Y-shaped groove; postorbital cristae low, weakly rugose (Fig. <xref ref-type="fig" rid="F7">7A</xref>). External orbital angle bluntly triangular, outer margin convex, separated from anterolateral margin of carapace by shallow cleft (Fig. <xref ref-type="fig" rid="F7">7A</xref>). Anterolateral margin of carapace convex, cristate, granular; posterolateral margin straight, with multiple weakly oblique striae (Fig. <xref ref-type="fig" rid="F7">7A</xref>). Orbits large; sub-orbital regions smooth; sub-hepatic and pterygostomial regions with small, rounded granules (Fig. <xref ref-type="fig" rid="F7">7B, C</xref>). Antennular fossae semi-circular; median lobe of epistome posterior margin broadly triangular (Fig. <xref ref-type="fig" rid="F7">7B</xref>). Exopod of third maxilliped reaching beyond anterolateral corner of ischium, without flagellum (Fig. <xref ref-type="fig" rid="F8">8C</xref>). Thoracic sternites 3/4 in male fused except for relatively shallow, incomplete groove demarcating suture (Figs <xref ref-type="fig" rid="F7">7C</xref>, <xref ref-type="fig" rid="F8">8E, G</xref>). Vulvae transversely ovate, closely located to each other, touching suture of thoracic sternites 5/6, opened inwards (Fig. <xref ref-type="fig" rid="F8">8H</xref>). Male pleon narrowly triangular; somite 6 relatively narrow, width ~ 2.5× as length (Fig. <xref ref-type="fig" rid="F8">8E</xref>). <abbrev xmlns:xlink="http://www.w3.org/1999/xlink" xlink:title="male first gonopod" id="ABBRID0EE2BG" xlink:type="simple">G1</abbrev> slender, reaching beyond pleonal locking tubercle up to suture between thoracic sternites 4/5 <italic>in situ</italic> (Figs <xref ref-type="fig" rid="F8">8G</xref>, <xref ref-type="fig" rid="F9">9D, E</xref>, <xref ref-type="fig" rid="F10">10C, D</xref>); subterminal segment relatively slender, gently sinuous, inner margin almost straight; terminal segment short, slender, subconical, relatively less strongly bent at ~ 30° outwards, ~ 0.4× length of subterminal segment, with distinct groove for <abbrev xmlns:xlink="http://www.w3.org/1999/xlink" xlink:title="male second gonopod" id="ABBRID0EW2BG" xlink:type="simple">G2</abbrev> on ventral side, tip subtruncate, recurved upwards (Figs <xref ref-type="fig" rid="F9">9D, E</xref>, <xref ref-type="fig" rid="F10">10C, D</xref>). <abbrev xmlns:xlink="http://www.w3.org/1999/xlink" xlink:title="male second gonopod" id="ABBRID0EC3BG" xlink:type="simple">G2</abbrev> longer than <abbrev xmlns:xlink="http://www.w3.org/1999/xlink" xlink:title="male first gonopod" id="ABBRID0EG3BG" xlink:type="simple">G1</abbrev>; terminal segment relatively short; subterminal segment ~ 5× length of terminal segment (Fig. <xref ref-type="fig" rid="F9">9F</xref>).</p></tp:treatment-sec><tp:treatment-sec sec-type="description" id="SECID0EO3BG"><title>Description.</title><p>Medium sized (adult carapace width 19–22 mm, <italic>n</italic> = 7). Carapace broader than long, ovate; dorsal surface convex transversely, longitudinally, smooth, pitted, regions not clear; branchial region swollen, smooth (Fig. <xref ref-type="fig" rid="F7">7A</xref>). Postorbital and epigastric cristae inconspicuous, not confluent, separated by shallow groove; epigastric cristae weakly developed, oblique, separated by deep inverted Y-shaped groove; postorbital cristae low, weakly rugose, reaching epibranchial tooth (Fig. <xref ref-type="fig" rid="F7">7A</xref>). Cervical groove distinct, shallow (Fig. <xref ref-type="fig" rid="F7">7A</xref>). External orbital angle bluntly triangular, outer margin convex, with shallow cleft demarcating it from epibranchial tooth; epibranchial tooth weakly developed (Fig. <xref ref-type="fig" rid="F7">7A</xref>). Anterolateral margin of carapace convex, cristate, granular; posterolateral margin straight, with multiple weakly oblique striae, converging towards posterior carapace margin (Fig. <xref ref-type="fig" rid="F7">7A</xref>). Orbits large; supraorbital and infraorbital margins smooth; sub-orbital regions smooth, sub-hepatic and pterygostomial regions with small, rounded granules (Fig. <xref ref-type="fig" rid="F7">7B, C</xref>). Antennular fossae semi-circular in anterior view; median lobe of epistome posterior margin broadly triangular (Fig. <xref ref-type="fig" rid="F7">7B</xref>). Third maxilliped with subrectangular ischium; exopod of third maxilliped reaching beyond anterolateral corner of ischium, without flagellum (Fig. <xref ref-type="fig" rid="F8">8C</xref>).</p><p>Chelipeds unequal (Figs <xref ref-type="fig" rid="F7">7A, C</xref>, <xref ref-type="fig" rid="F8">8A, B</xref>). Merus trigonal in cross section; margins crenulated (Fig. <xref ref-type="fig" rid="F7">7A, C</xref>). Carpus with bluntly stout spine at inner-distal angle (Fig. <xref ref-type="fig" rid="F7">7A, C</xref>). Major cheliped palm length ~ 1.2× as height (Fig. <xref ref-type="fig" rid="F8">8A</xref>). Occlusal margin of fingers with rounded, blunt teeth; distinct gape when closed (Fig. <xref ref-type="fig" rid="F8">8A</xref>).</p><p>Ambulatory legs not elongated, slender dactyli (Figs <xref ref-type="fig" rid="F7">7A, C</xref>, <xref ref-type="fig" rid="F8">8D</xref>); second pair longest, last pair shortest (Fig. <xref ref-type="fig" rid="F7">7A, C</xref>). Outer surface of merus slightly rugose, dorsal margin weakly serrated, without subdistal tooth, length ~ 3.5× as width (Fig. <xref ref-type="fig" rid="F8">8D</xref>).</p><p>Male thoracic sternum generally smooth, weakly pitted; sternites 1/2 fused forming triangular structure (Figs <xref ref-type="fig" rid="F7">7C</xref>, <xref ref-type="fig" rid="F8">8E, G</xref>); sternites 2/3 demarcated by horizontal groove; sternites 3/4 fused except for relatively shallow, incomplete groove demarcating suture (Figs <xref ref-type="fig" rid="F7">7C</xref>, <xref ref-type="fig" rid="F8">8E, G</xref>); median longitudinal suture of sternites 7/8 deep (Fig. <xref ref-type="fig" rid="F8">8E, G</xref>). Vulvae transversely ovate, closely located to each other, touching suture of thoracic sternites 5/6, opened inwards, posteromesial margin with low raised rim (Fig. <xref ref-type="fig" rid="F8">8H</xref>).</p><p>Male pleon narrowly triangular; telson relatively broad, lateral margins slightly convex, width ~ 1.3× as length (Figs <xref ref-type="fig" rid="F7">7C</xref>, <xref ref-type="fig" rid="F8">8E</xref>); somite 6 broadly rectangular, width ~ 2.5× as length; suture between somites 6/7 sinuous; somites 3–5 trapezoidal, gradually decreasing in width; somite 2 trapezoidal, reaching to bases of coxae of fourth ambulatory legs; thoracic sternite 8 not visible when pleon closed (Figs <xref ref-type="fig" rid="F7">7C</xref>, <xref ref-type="fig" rid="F8">8E</xref>). Female pleon ovate, covering most of thoracic sternum (Fig. <xref ref-type="fig" rid="F8">8F</xref>).</p><p><abbrev xmlns:xlink="http://www.w3.org/1999/xlink" xlink:title="male first gonopod" id="ABBRID0EVAAI" xlink:type="simple">G1</abbrev> slender, reaching beyond pleonal locking tubercle up to suture between thoracic sternites 4/5 <italic>in situ</italic>, with terminal and subterminal segments clearly demarcated (Figs <xref ref-type="fig" rid="F8">8G</xref>, <xref ref-type="fig" rid="F9">9D, E</xref>, <xref ref-type="fig" rid="F10">10C, D</xref>); subterminal segment relatively slender, gently sinuous, distal part prominently narrow, inner margin almost straight (Figs <xref ref-type="fig" rid="F9">9D, E</xref>, <xref ref-type="fig" rid="F10">10C, D</xref>); terminal segment short, slender, subconical, relatively less strongly bent at ~ 30° outwards, ~ 0.4× length of subterminal segment, outer margin convex, inner margin convex, with distinct groove for <abbrev xmlns:xlink="http://www.w3.org/1999/xlink" xlink:title="male second gonopod" id="ABBRID0EPBAI" xlink:type="simple">G2</abbrev> on ventral side, tip subtruncate, recurved upwards (Figs <xref ref-type="fig" rid="F9">9D, E</xref>, <xref ref-type="fig" rid="F10">10C, D</xref>). <abbrev xmlns:xlink="http://www.w3.org/1999/xlink" xlink:title="male second gonopod" id="ABBRID0E2BAI" xlink:type="simple">G2</abbrev> longer than <abbrev xmlns:xlink="http://www.w3.org/1999/xlink" xlink:title="male first gonopod" id="ABBRID0E6BAI" xlink:type="simple">G1</abbrev>, terminal segment relatively short; subterminal segment ~ 5× length of terminal segment (Fig. <xref ref-type="fig" rid="F9">9F</xref>).</p></tp:treatment-sec><tp:treatment-sec sec-type="etymology" id="SECID0EHCAI"><title>Etymology.</title><p>The species is named after Malipo County, the type locality of the new species in the Yunnan Province of China.</p></tp:treatment-sec><tp:treatment-sec sec-type="Colour in life" id="SECID0EMCAI"><title>Colour in life.</title><p>The dorsal surface of the carapace is dark brown, with brighter chelae; the ventral surface is paler.</p></tp:treatment-sec><tp:treatment-sec sec-type="habitat" id="SECID0ERCAI"><title>Habitat.</title><p><italic><tp:taxon-name><tp:taxon-name-part taxon-name-part-type="genus" reg="Songpotamon">Songpotamon</tp:taxon-name-part><tp:taxon-name-part taxon-name-part-type="species" reg="malipoense">malipoense</tp:taxon-name-part></tp:taxon-name></italic> gen. et sp. nov. is usually found hiding under rocks in small hill streams. Some large specimens have nevertheless been collected from deep mud burrows at the bank of hill streams, suggesting a semi-terrestrial lifestyle.</p></tp:treatment-sec><tp:treatment-sec sec-type="remarks" id="SECID0ECDAI"><title>Remarks.</title><p>The new species superficially resembles <italic><tp:taxon-name><tp:taxon-name-part taxon-name-part-type="genus" reg="Songpotamon">S.</tp:taxon-name-part><tp:taxon-name-part taxon-name-part-type="species" reg="dixuense">dixuense</tp:taxon-name-part></tp:taxon-name></italic> comb. nov. in overall carapace physiognomy, especially in possessing the granular anterolateral margin of the carapace and the relatively slender <abbrev xmlns:xlink="http://www.w3.org/1999/xlink" xlink:title="male first gonopod" id="ABBRID0ETDAI" xlink:type="simple">G1</abbrev>. <italic><tp:taxon-name><tp:taxon-name-part taxon-name-part-type="genus" reg="Songpotamon">Songpotamon</tp:taxon-name-part><tp:taxon-name-part taxon-name-part-type="species" reg="malipoense">malipoense</tp:taxon-name-part></tp:taxon-name></italic> gen. et sp. nov., however, can immediately be distinguished from <italic><tp:taxon-name><tp:taxon-name-part taxon-name-part-type="genus" reg="Songpotamon">S.</tp:taxon-name-part><tp:taxon-name-part taxon-name-part-type="species" reg="dixuense">dixuense</tp:taxon-name-part></tp:taxon-name></italic> comb. nov. by the following characters: 1) carapace dorsal surface glabrous, with dense pits (Fig. <xref ref-type="fig" rid="F7">7A</xref>) (vs with few short setae and scattered pits); 2) inverted Y-shaped groove between the epigastric cristae relatively deep (Fig. <xref ref-type="fig" rid="F7">7A</xref>) (vs relatively shallow); 3) chela generally smooth on the outer surface (Fig. <xref ref-type="fig" rid="F8">8A</xref>) (vs relatively rugose); 4) pterygostomial regions with prominent rounded granules (Fig. <xref ref-type="fig" rid="F7">7B</xref>) (vs relatively smooth); 5) antennular fossae rectangular in anterior view (Fig. <xref ref-type="fig" rid="F7">7B</xref>) (vs slit-like); 6) median tooth on the epistome posterior margin broadly triangular (Fig. <xref ref-type="fig" rid="F7">7B</xref>) (vs narrowly triangular); 7) male pleonal somite 6 relatively narrower (vs relatively broader); and 8) <abbrev xmlns:xlink="http://www.w3.org/1999/xlink" xlink:title="male first gonopod" id="ABBRID0EFFAI" xlink:type="simple">G1</abbrev> with an almost straight inner margin of the subterminal segment (Fig. <xref ref-type="fig" rid="F9">9D, E</xref>, <xref ref-type="fig" rid="F10">10C, D</xref>) (vs with a gently concave inner margin) (cf. <xref ref-type="bibr" rid="B25">Naruse et al. 2018</xref>: figs 24A, B, 25B, 26A, C). Biogeographically, these two species are also isolated due to their occurrence in different drainages, with the new species in the Yuanjiang-Red River Basin and <italic><tp:taxon-name><tp:taxon-name-part taxon-name-part-type="genus" reg="Songpotamon">S.</tp:taxon-name-part><tp:taxon-name-part taxon-name-part-type="species" reg="dixuense">dixuense</tp:taxon-name-part></tp:taxon-name></italic> comb. nov. in the Pearl River Basin (Fig. <xref ref-type="fig" rid="F1">1</xref>). <italic><tp:taxon-name><tp:taxon-name-part taxon-name-part-type="genus" reg="Songpotamon">Songpotamon</tp:taxon-name-part><tp:taxon-name-part taxon-name-part-type="species" reg="malipoense">malipoense</tp:taxon-name-part></tp:taxon-name></italic> gen. et sp. nov. need not be confused with <italic><tp:taxon-name><tp:taxon-name-part taxon-name-part-type="genus" reg="Songpotamon">S.</tp:taxon-name-part><tp:taxon-name-part taxon-name-part-type="species" reg="funingense">funingense</tp:taxon-name-part></tp:taxon-name></italic> gen. et sp. nov. (see Remarks for the latter new species).</p></tp:treatment-sec><tp:treatment-sec sec-type="distribution" id="SECID0E1GAI"><title>Geographic distribution.</title><p><italic><tp:taxon-name><tp:taxon-name-part taxon-name-part-type="genus" reg="Songpotamon">Songpotamon</tp:taxon-name-part><tp:taxon-name-part taxon-name-part-type="species" reg="malipoense">malipoense</tp:taxon-name-part></tp:taxon-name></italic> gen. et sp. nov. is known from Malipo County, southern Wenshan Prefecture, Yunnan Province, southwest China.</p></tp:treatment-sec><tp:treatment-sec><!--Section generated to contain objects referenced in tp:taxon-treatment.--><fig id="F7" position="float" orientation="portrait"><object-id xmlns:xlink="http://www.w3.org/1999/xlink" content-type="doi" xlink:type="simple">10.3897/zookeys.1183.109948.figure7</object-id><object-id xmlns:xlink="http://www.w3.org/1999/xlink" content-type="arpha" xlink:type="simple">7C7F9E82-EA41-5C0C-8483-2F238E867FEA</object-id><label>Figure 7.</label><caption><p><italic><tp:taxon-name><tp:taxon-name-part taxon-name-part-type="genus" reg="Songpotamon">Songpotamon</tp:taxon-name-part><tp:taxon-name-part taxon-name-part-type="species" reg="malipoense">malipoense</tp:taxon-name-part></tp:taxon-name></italic> gen. et sp. nov., holotype ♂, 21.7 × 16.8 mm (<named-content xmlns:xlink="http://www.w3.org/1999/xlink" content-type="dwc:institutional_code" xlink:title="Jiangsu Key Laboratory for Biodiversity and Biotechnology, College of Life Sciences, Nanjing Normal University" xlink:href="http://grbio.org/institution/nanjing-normal-university" xlink:type="simple">NNU</named-content>-167444-01) <bold>A</bold> overall dorsal view <bold>B</bold> overall frontal view <bold>C</bold> overall ventral view. Scale bars: 10 mm.</p></caption><graphic xmlns:xlink="http://www.w3.org/1999/xlink" xlink:href="zookeys-1183-013_article-109948__-g007.jpg" position="float" orientation="portrait" xlink:type="simple" id="oo_926719.jpg"><uri content-type="original_file" xlink:type="simple">https://binary.pensoft.net/fig/926719</uri></graphic></fig><fig id="F8" position="float" orientation="portrait"><object-id xmlns:xlink="http://www.w3.org/1999/xlink" content-type="doi" xlink:type="simple">10.3897/zookeys.1183.109948.figure8</object-id><object-id xmlns:xlink="http://www.w3.org/1999/xlink" content-type="arpha" xlink:type="simple">342EB85E-B2EC-533F-B9F2-FB28C1613A1F</object-id><label>Figure 8.</label><caption><p><italic><tp:taxon-name><tp:taxon-name-part taxon-name-part-type="genus" reg="Songpotamon">Songpotamon</tp:taxon-name-part><tp:taxon-name-part taxon-name-part-type="species" reg="malipoense">malipoense</tp:taxon-name-part></tp:taxon-name></italic> gen. et sp. nov., holotype ♂, 21.7 × 16.8 mm (<named-content xmlns:xlink="http://www.w3.org/1999/xlink" content-type="dwc:institutional_code" xlink:title="Jiangsu Key Laboratory for Biodiversity and Biotechnology, College of Life Sciences, Nanjing Normal University" xlink:href="http://grbio.org/institution/nanjing-normal-university" xlink:type="simple">NNU</named-content>-167444-01) (<bold>A–E, G</bold>); paratype ♀, 20.7 × 16.7 mm (<named-content xmlns:xlink="http://www.w3.org/1999/xlink" content-type="dwc:institutional_code" xlink:title="Jiangsu Key Laboratory for Biodiversity and Biotechnology, College of Life Sciences, Nanjing Normal University" xlink:href="http://grbio.org/institution/nanjing-normal-university" xlink:type="simple">NNU</named-content>-167444-05) (<bold>F, H</bold>) <bold>A</bold> right chela <bold>B</bold> left chela <bold>C</bold> left third maxilliped <bold>D</bold> right second ambulatory leg <bold>E</bold> anterior thoracic sternum and pleon <bold>F</bold> pleon <bold>G</bold> thoracic sternum with right <abbrev xmlns:xlink="http://www.w3.org/1999/xlink" xlink:title="male first gonopod" id="ABBRID0EUPAG" xlink:type="simple">G1</abbrev><italic>in situ</italic><bold>H</bold> thoracic sternum showing vulvae. Scale bars: 10 mm.</p></caption><graphic xmlns:xlink="http://www.w3.org/1999/xlink" xlink:href="zookeys-1183-013_article-109948__-g008.jpg" position="float" orientation="portrait" xlink:type="simple" id="oo_926720.jpg"><uri content-type="original_file" xlink:type="simple">https://binary.pensoft.net/fig/926720</uri></graphic></fig><fig id="F9" position="float" orientation="portrait"><object-id xmlns:xlink="http://www.w3.org/1999/xlink" content-type="doi" xlink:type="simple">10.3897/zookeys.1183.109948.figure9</object-id><object-id xmlns:xlink="http://www.w3.org/1999/xlink" content-type="arpha" xlink:type="simple">1F751A14-DC73-5374-A6A4-0E543D81BA58</object-id><label>Figure 9.</label><caption><p><italic><tp:taxon-name><tp:taxon-name-part taxon-name-part-type="genus" reg="Songpotamon">Songpotamon</tp:taxon-name-part><tp:taxon-name-part taxon-name-part-type="species" reg="funingense">funingense</tp:taxon-name-part></tp:taxon-name></italic> gen. et sp. nov., holotype ♂, 27.2 × 21.9 mm (<named-content xmlns:xlink="http://www.w3.org/1999/xlink" content-type="dwc:institutional_code" xlink:title="Jiangsu Key Laboratory for Biodiversity and Biotechnology, College of Life Sciences, Nanjing Normal University" xlink:href="http://grbio.org/institution/nanjing-normal-university" xlink:type="simple">NNU</named-content>-167462-01) (<bold>A–C</bold>). <italic><tp:taxon-name><tp:taxon-name-part taxon-name-part-type="genus" reg="Songpotamon">Songpotamon</tp:taxon-name-part><tp:taxon-name-part taxon-name-part-type="species" reg="malipoense">malipoense</tp:taxon-name-part></tp:taxon-name></italic> gen. et sp. nov., holotype ♂, 21.7 × 16.8 mm (<named-content xmlns:xlink="http://www.w3.org/1999/xlink" content-type="dwc:institutional_code" xlink:title="Jiangsu Key Laboratory for Biodiversity and Biotechnology, College of Life Sciences, Nanjing Normal University" xlink:href="http://grbio.org/institution/nanjing-normal-university" xlink:type="simple">NNU</named-content>-167444-01) (<bold>D–F</bold>) <bold>A, D</bold> dorsal view of left <abbrev xmlns:xlink="http://www.w3.org/1999/xlink" xlink:title="male first gonopod" id="ABBRID0ENRAG" xlink:type="simple">G1</abbrev><bold>B, E</bold> ventral view of left <abbrev xmlns:xlink="http://www.w3.org/1999/xlink" xlink:title="male first gonopod" id="ABBRID0ETRAG" xlink:type="simple">G1</abbrev><bold>C, F</bold> dorsal view of left <abbrev xmlns:xlink="http://www.w3.org/1999/xlink" xlink:title="male second gonopod" id="ABBRID0EZRAG" xlink:type="simple">G2</abbrev>. Scale bars: 1 mm.</p></caption><graphic xmlns:xlink="http://www.w3.org/1999/xlink" xlink:href="zookeys-1183-013_article-109948__-g009.jpg" position="float" orientation="portrait" xlink:type="simple" id="oo_926721.jpg"><uri content-type="original_file" xlink:type="simple">https://binary.pensoft.net/fig/926721</uri></graphic></fig><fig id="F10" position="float" orientation="portrait"><object-id xmlns:xlink="http://www.w3.org/1999/xlink" content-type="doi" xlink:type="simple">10.3897/zookeys.1183.109948.figure10</object-id><object-id xmlns:xlink="http://www.w3.org/1999/xlink" content-type="arpha" xlink:type="simple">B5E1D986-A4E6-57D9-94E0-F08B7586CC29</object-id><label>Figure 10.</label><caption><p><italic><tp:taxon-name><tp:taxon-name-part taxon-name-part-type="genus" reg="Songpotamon">Songpotamon</tp:taxon-name-part><tp:taxon-name-part taxon-name-part-type="species" reg="funingense">funingense</tp:taxon-name-part></tp:taxon-name></italic> gen. et sp. nov., holotype ♂, 27.2 × 21.9 mm (<named-content xmlns:xlink="http://www.w3.org/1999/xlink" content-type="dwc:institutional_code" xlink:title="Jiangsu Key Laboratory for Biodiversity and Biotechnology, College of Life Sciences, Nanjing Normal University" xlink:href="http://grbio.org/institution/nanjing-normal-university" xlink:type="simple">NNU</named-content>-167462-01) (<bold>A, B</bold>). <italic><tp:taxon-name><tp:taxon-name-part taxon-name-part-type="genus" reg="Songpotamon">Songpotamon</tp:taxon-name-part><tp:taxon-name-part taxon-name-part-type="species" reg="malipoense">malipoense</tp:taxon-name-part></tp:taxon-name></italic> gen. et sp. nov., holotype ♂, 21.7 × 16.8 mm (<named-content xmlns:xlink="http://www.w3.org/1999/xlink" content-type="dwc:institutional_code" xlink:title="Jiangsu Key Laboratory for Biodiversity and Biotechnology, College of Life Sciences, Nanjing Normal University" xlink:href="http://grbio.org/institution/nanjing-normal-university" xlink:type="simple">NNU</named-content>-167444-01) (<bold>C, D</bold>) <bold>A, C</bold> dorsal view of left <abbrev xmlns:xlink="http://www.w3.org/1999/xlink" xlink:title="male first gonopod" id="ABBRID0E6RBG" xlink:type="simple">G1</abbrev><bold>B, D</bold> ventral view of left <abbrev xmlns:xlink="http://www.w3.org/1999/xlink" xlink:title="male first gonopod" id="ABBRID0EFSBG" xlink:type="simple">G1</abbrev>. Scale bars: 1 mm.</p></caption><graphic xmlns:xlink="http://www.w3.org/1999/xlink" xlink:href="zookeys-1183-013_article-109948__-g010.jpg" position="float" orientation="portrait" xlink:type="simple" id="oo_926722.jpg"><uri content-type="original_file" xlink:type="simple">https://binary.pensoft.net/fig/926722</uri></graphic></fig><fig id="F1" position="float" orientation="portrait"><object-id xmlns:xlink="http://www.w3.org/1999/xlink" content-type="doi" xlink:type="simple">10.3897/zookeys.1183.109948.figure1</object-id><object-id xmlns:xlink="http://www.w3.org/1999/xlink" content-type="arpha" xlink:type="simple">25B77433-087B-5E1F-AEDE-3F06A5580D79</object-id><label>Figure 1.</label><caption><p>Map of southeast Yunnan showing the distribution of three species of <italic><tp:taxon-name><tp:taxon-name-part taxon-name-part-type="genus" reg="Songpotamon">Songpotamon</tp:taxon-name-part></tp:taxon-name></italic> gen. nov.</p></caption><graphic xmlns:xlink="http://www.w3.org/1999/xlink" xlink:href="zookeys-1183-013_article-109948__-g001.jpg" position="float" orientation="portrait" xlink:type="simple" id="oo_926713.jpg"><uri content-type="original_file" xlink:type="simple">https://binary.pensoft.net/fig/926713</uri></graphic></fig></tp:treatment-sec><ref-list><ref id="B25"><mixed-citation xmlns:xlink="http://www.w3.org/1999/xlink" xlink:type="simple"><person-group><name name-style="western"><surname>Naruse</surname><given-names>T</given-names></name><name name-style="western"><surname>Chia</surname><given-names>JE</given-names></name><name name-style="western"><surname>Zhou</surname><given-names>XM</given-names></name></person-group> (<year>2018</year>) Biodiversity surveys reveal eight new species of freshwater crabs (<tp:taxon-name><tp:taxon-name-part taxon-name-part-type="order">Decapoda</tp:taxon-name-part></tp:taxon-name>: <tp:taxon-name><tp:taxon-name-part taxon-name-part-type="infraorder">Brachyura</tp:taxon-name-part></tp:taxon-name>: <tp:taxon-name><tp:taxon-name-part taxon-name-part-type="family">Potamidae</tp:taxon-name-part></tp:taxon-name>) from Yunnan Province, China. PeerJ 6: e5497. <ext-link xlink:href="10.7717/peerj.5497" ext-link-type="doi" xlink:type="simple">https://doi.org/10.7717/peerj.5497</ext-link></mixed-citation></ref></ref-list></tp:taxon-treatment>
